# Supplementary material for: Comparative genomic and transcriptional analyses of the carbohydrate-active enzymes and secretomes of phytopathogenic fungi reveal their significant roles during infection and development
Source: Sci Rep. 2015 Nov 4;5:15565. doi: 10.1038/srep15565 (PMC4632110; doi:10.1038/srep15565)
Supplement: Supplementary Table S1 [file srep15565-s1.xls]

## Sheet: Table S1
Table S1. The detailed associated domain numbers of PCW- and FCW-degrading CAZymes and related CBMs in each class in the 16 phytopathogenic fungi and two yeasts
Categories	Substrates	Families	Known activities	S. sclerotiorum		B. cinerea		V. dahliae		F. verticillioides		F. oxysporum		P. nodorum		P. tritici-repentis		F. graminearum		M. oryzae		U. maydis		B. graminis		M. populina		P. striiformis		P. triticina		P. graminis		C. fulvum		S. cerevisiae		S. pombe
				Number	Sum	Number	Sum	Number	Sum	Number	Sum	Number	Sum	Number	Sum	Number	Sum	Number	Sum	Number	Sum	Number	Sum	Number	Sum	Number	Sum	Number	Sum	Number	Sum	Number	Sum	Number	Sum	Number	Sum	Number	Sum
PCW-degrading CAZymes	Cellulose	GH6	endoglucanase (EC 3.2.1.4); cellobiohydrolase (EC 3.2.1.91)	2	183	1	210	4	274	1	305	1	383	4	265	3	239	1	245	3	242	0	68	0	25	0	148	0	118	0	102	0	100	0	209	0	19	0	14
		GH7	endo-β-1,4-glucanase (EC 3.2.1.4); reducing end-acting cellobiohydrolase (EC 3.2.1.176); chitosanase (EC 3.2.1.132); endo-β-1,3-1,4-glucanase (EC 3.2.1.73)	3		3		6		4		3		5		3		2		5		0		0		8		9		5		8		2		0		0
		GH12	endoglucanase (EC 3.2.1.4); xyloglucan hydrolase (EC 3.2.1.151); β-1,3-1,4-glucanase (EC 3.2.1.73); xyloglucan endotransglycosylase (EC 2.4.1.207)	4		3		6		4		5		3		2		4		4		0		0		10		2		3		3		4		0		0
		GH45	endoglucanase (EC 3.2.1.4)	2		2		2		2		2		2		3		1		1		3		0		0		0		0		0		1		0		0
	Hemicellulose	GH10	endo-1,4-β-xylanase (EC 3.2.1.8); endo-1,3-β-xylanase (EC 3.2.1.32); tomatinase (EC 3.2.1.-); xylan endotransglycosylase (EC 2.4.2.-)	2		2		4		4		5		8		4		5		6		2		0		5		5		4		5		2		0		0
		GH11	endo-β-1,4-xylanase (EC 3.2.1.8); endo-β-1,3-xylanase (EC 3.2.1.32)	3		2		5		4		4		7		3		2		5		1		0		0		0		0		0		2		0		0
		GH26	β-mannanase (EC 3.2.1.78); exo-β-1,4-mannobiohydrolase (EC 3.2.1.100); β-1,3-xylanase (EC 3.2.1.32); lichenase / endo-β-1,3-1,4-glucanase (EC 3.2.1.73); mannobiose-producing exo-β-mannanase (EC 3.2.1.-)	1		2		1		0		0		0		0		0		0		1		0		7		14		8		10		0		0		0
		GH27	α-galactosidase (EC 3.2.1.22); α-N-acetylgalactosaminidase (EC 3.2.1.49); isomalto-dextranase (EC 3.2.1.94); β-L-arabinopyranosidase (EC 3.2.1.88); galactan:galactan galactosyltransferase (EC 2.4.1.-)	3		4		4		1		5		2		4		2		3		1		0		4		6		5		6		1		0		1
		GH31	α-glucosidase (EC 3.2.1.20); α-galactosidase (EC 3.2.1.22); α-mannosidase (EC 3.2.1.24); α-1,3-glucosidase (EC 3.2.1.84); sucrase-isomaltase (EC 3.2.1.48) (EC 3.2.1.10); α-xylosidase (EC 3.2.1.177); α-glucan lyase (EC 4.2.2.13); isomaltosyltransferase (EC 2.4.1.-); oligosaccharide α-1,4-glucosyltransferase (EC 2.4.1.161)	6		5		6		8		10		10		9		8		6		3		1		3		4		3		3		13		1		4
		GH35	β-galactosidase (EC 3.2.1.23); exo-β-glucosaminidase (EC 3.2.1.165); exo-β-1,4-galactanase (EC 3.2.1.-); β-1,3-galactosidase (EC 3.2.1.-)	4		4		4		3		6		4		4		3		0		1		0		1		1		1		1		6		0		0
		GH36	α-galactosidase (EC 3.2.1.22); α-N-acetylgalactosaminidase (EC 3.2.1.49); stachyose synthase (EC 2.4.1.67); raffinose synthase (EC 2.4.1.82)	0		0		0		4		2		1		2		2		0		0		0		0		0		0		0		1		0		0
		CE1	acetyl xylan esterase (EC 3.1.1.72); cinnamoyl esterase (EC 3.1.1.-); feruloyl esterase (EC 3.1.1.73); carboxylesterase (EC 3.1.1.1); S-formylglutathione hydrolase (EC 3.1.2.12); diacylglycerol O-acyltransferase (EC 2.3.1.20); trehalose 6-O-mycolyltransferase (EC 2.3.1.122)	13		14		19		33		32		30		22		21		28		13		6		9		6		7		9		27		7		4
		CE2	acetyl xylan esterase (EC 3.1.1.72)	1		2		1		1		1		1		1		1		3		0		0		0		0		0		0		1		0		0
		CE3	acetyl xylan esterase (EC 3.1.1.72)	3		2		7		13		9		3		4		7		8		0		1		0		0		0		0		3		0		1
		CE5	acetyl xylan esterase (EC 3.1.1.72); cutinase (EC 3.1.1.74)	8		11		14		12		12		11		10		12		19		4		2		13		11		6		9		11		0		0
		CE15	4-O-methyl-glucuronoyl methylesterase (EC 3.1.1.-)	1		0		2		0		0		1		1		0		1		0		0		0		0		0		0		0		0		0
		CE16	acetylesterase (EC 3.1.1.6) active on various carbohydrate acetyl esters	6		6		3		6		5		2		3		5		2		0		1		21		6		7		5		7		0		0
	Hemicellulose or pectin side chains	GH43	β-xylosidase (EC 3.2.1.37); α-L-arabinofuranosidase (EC 3.2.1.55); arabinanase (EC 3.2.1.99); xylanase (EC 3.2.1.8); galactan 1,3-β-galactosidase (EC 3.2.1.145); α-1,2-L-arabinofuranosidase (EC 3.2.1.-); exo-α-1,5-L-arabinofuranosidase (EC 3.2.1.-); [inverting] exo-α-1,5-L-arabinanase (EC 3.2.1.-); β-1,3-xylosidase (EC 3.2.1.-)	5		6		21		25		36		13		16		18		19		2		0		7		3		2		2		21		0		0
		GH51	endoglucanase (EC 3.2.1.4); endo-β-1,4-xylanase (EC 3.2.1.8); β-xylosidase (EC 3.2.1.37); α-L-arabinofuranosidase (EC 3.2.1.55)	2		2		2		2		3		2		2		2		3		2		0		3		0		0		0		2		0		0
		GH53	endo-β-1,4-galactanase (EC 3.2.1.89)	2		2		1		1		2		1		1		1		1		0		0		0		0		0		0		2		0		0
		GH54	α-L-arabinofuranosidase (EC 3.2.1.55); β-xylosidase (EC 3.2.1.37)	1		1		1		1		1		1		1		1		1		0		0		0		0		0		0		1		0		0
		GH93	exo-α-L-1,5-arabinanase (EC 3.2.1.-)	1		1		1		5		5		3		2		2		1		0		1		0		0		0		0		2		0		0
		CE12	pectin acetylesterase (EC 3.1.1.-); rhamnogalacturonan acetylesterase (EC 3.1.1.-); acetyl xylan esterase (EC 3.1.1.72)	5		4		5		7		6		4		4		5		3		0		1		1		1		1		1		3		1		0
	Pectin	GH28	polygalacturonase (EC 3.2.1.15); exo-polygalacturonase (EC 3.2.1.67); exo-polygalacturonosidase (EC 3.2.1.82); rhamnogalacturonase (EC 3.2.1.171); rhamnogalacturonan α-1,2-galacturonohydrolase (EC 3.2.1.173); rhamnogalacturonan α-L-rhamnopyranohydrolase (EC 3.2.1.174); endo-xylogalacturonan hydrolase (EC 3.2.1.-)	17		21		12		9		17		5		6		6		4		1		0		3		2		1		1		14		1		0
		GH78	α-l-rhamnosidase（EC 3.2.1.40）	4		7		9		9		18		4		4		7		4		0		1		0		0		0		0		5		0		0
		GH95	α-L-fucosidase (EC 3.2.1.51); α-1,2-L-fucosidase (EC 3.2.1.63); α-L-galactosidase (EC 3.2.1.-)	2		3		2		1		2		2		3		2		1		0		0		0		0		0		0		0		0		0
		GH105	α-L-fucosidase (EC 3.2.1.51); α-1,2-L-fucosidase (EC 3.2.1.63); α-L-galactosidase (EC 3.2.1.-)	1		2		5		3		3		2		3		3		3		2		0		4		3		3		2		6		0		0
		GH115	xylan α-1,2-glucuronidase (3.2.1.131); α-(4-O-methyl)-glucuronidase (3.2.1.-)	1		2		3		3		1		2		2		3		4		1		0		0		0		0		0		1		0		0
		PL1	pectate lyase (EC 4.2.2.2); exo-pectate lyase (EC 4.2.2.9); pectin lyase (EC 4.2.2.10)	4		7		17		11		10		4		3		9		2		1		0		4		3		4		2		3		0		0
		CE8	pectin methylesterase (EC 3.1.1.11)	5		5		8		7		8		6		2		7		1		1		0		5		6		7		9		2		0		0
	Lignin	AA1	laccase / p-diphenol:oxygen oxidoreductase / ferroxidase (EC 1.10.3.2); ; ferroxidase (EC 1.10.3.-); Laccase-like multicopper oxidase (EC 1.10.3.-)	6		5		3		7		10		2		5		6		3		2		2		2		6		3		1		4		1		1
		AA2	manganese peroxidase (EC 1.11.1.13); versatile peroxidase (EC 1.11.1.16); lignin peroxidase (EC 1.11.1.14); peroxidase (EC 1.11.1.-)	3		4		10		8		15		8		8		9		12		5		4		2		2		4		2		6		1		0
		AA3	cellobiose dehydrogenase (EC 1.1.99.18); glucose 1-oxidase (EC 1.1.3.4); aryl alcohol oxidase (EC 1.1.3.7); alcohol oxidase (EC 1.1.3.13); pyranose oxidase (EC 1.1.3.10)	20		25		24		29		39		29		23		21		18		10		1		8		9		9		7		21		0		0
		AA4	vanillyl-alcohol oxidase (EC 1.1.3.38)	3		3		0		7		10		4		3		4		1		1		1		1		2		2		0		1		3		1
		AA5	oxidase with oxygen as acceptor (EC 1.1.3.-); galactose oxidase (EC 1.1.3.9); glyoxal oxidase (EC 1.1.3.-)	3		5		2		4		5		3		4		5		4		4		2		4		5		6		4		3		0		0
		AA6	1,4-benzoquinone reductase (EC. 1.6.5.6)	1		1		1		2		1		1		1		2		1		1		0		2		1		1		1		1		3		1
		AA7	glucooligosaccharide oxidase (EC 1.1.3.-); chitooligosaccharide oxidase (EC 1.1.3.-)	22		26		29		45		67		41		40		37		33		6		0		17		8		6		6		24		1		1
		AA8	iron reductase domain	4		4		2		5		5		4		3		5		5		0		0		0		0		0		0		2		0		0
		AA9	AA9 (formerly GH61) proteins are copper-dependent lytic polysaccharide monooxygenases (LPMOs); cleavage of cellulose chains with oxidation of various carbons (C-1, C-4 and C-6)	9		11		28		14		17		30		25		14		24		0		1		4		3		4		3		4		0		0
PCW -degradation related CBMs		﻿CBM1		0	5	0	6	0	6	0	9	0	8	0	6	0	5	0	6	0	8	0	2	0	1	0	3	0	1	0	3	0	1	0	4	0	0	0	0
		CBM13		3		2		1		3		2		2		0		3		2		1		0		0		1		2		1		2		0		0
		CBM6		0		0		0		2		2		1		1		0		2		0		1		0		0		0		0		0		0		0
		CBM35		1		3		3		3		3		2		3		2		2		1		0		3		0		1		0		1		0		0
		CBM42		1		1		2		1		1		1		1		1		2		0		0		0		0		0		0		1		0		0
FCW-degrading CAZymes	FCW	GH16	xyloglucan:xyloglucosyltransferase (EC 2.4.1.207); keratan-sulfate endo-1,4-β-galactosidase (EC 3.2.1.103); endo-1,3-β-glucanase (EC 3.2.1.39); endo-1,3(4)-β-glucanase (EC 3.2.1.6); licheninase (EC 3.2.1.73); β-agarase (EC 3.2.1.81); κ-carrageenase (EC 3.2.1.83); xyloglucanase (EC 3.2.1.151); endo-β-1,3-galactanase (EC 3.2.1.181); β-porphyranase (EC 3.2.1.178); hyaluronidase (EC 3.2.1.35); endo-β…	18	82	21	79	12	73	33	114	39	142	14	78	15	74	23	75	18	87	27	50	9	44	14	67	14	67	11	67	10	62	14	79	4	21	3	18
		GH17	glucan endo-1,3-β-glucosidase (EC 3.2.1.39); glucan 1,3-β-glucosidase (EC 3.2.1.58); licheninase (EC 3.2.1.73); ABA-specific β-glucosidase (EC 3.2.1.175); β-1,3-glucanosyltransglycosylase (EC 2.4.1.-)	6		5		7		7		8		6		7		4		7		2		6		2		4		1		2		9		4		1
		GH18	chitinase (EC 3.2.1.14); lysozyme (EC 3.2.1.17); endo-β-N-acetylglucosaminidase (EC 3.2.1.96); peptidoglycan hydrolase with endo-β-N-acetylglucosaminidase specificity (EC 3.2.1.-); Nod factor hydrolase (EC 3.2.1.-); xylanase inhibitor; concanavalin B; narbonin	14		10		17		22		33		11		10		18		17		4		9		15		14		19		16		12		2		1
		GH20	β-hexosaminidase (EC 3.2.1.52); lacto-N-biosidase (EC 3.2.1.140); β-1,6-N-acetylglucosaminidase) (EC 3.2.1.-); β-6-SO3-N-acetylglucosaminidase (EC 3.2.1.-)	1		1		3		3		7		3		3		3		3		2		1		3		2		2		2		2		0		0
		GH55	exo-β-1,3-glucanase (EC 3.2.1.58); endo-β-1,3-glucanase (EC 3.2.1.39)	4		4		3		4		6		3		4		3		4		1		1		0		0		0		0		4		0		0
		GH64	β-1,3-glucanase (EC 3.2.1.39)	2		2		2		2		9		1		1		2		2		0		0		0		0		0		0		5		0		0
		GH71	α-1,3-glucanase (EC 3.2.1.59)	8		8		2		3		3		1		0		0		1		0		0		5		6		5		4		2		0		2
		GH72	β-1,3-glucanosyltransglycosylase (EC 2.4.1.-)	6		6		4		5		3		7		6		3		5		1		3		1		1		1		1		8		5		4
		GH75	chitosanase (EC 3.2.1.132)	0		0		1		4		2		1		0		1		1		0		0		0		0		0		0		1		0		0
		GH76	chitosanase (EC 3.2.1.132)	12		10		8		12		16		7		7		8		8		1		8		3		3		6		7		9		2		4
		GH81	endo-β-1,3-glucanase (EC 3.2.1.39)	1		1		2		7		3		1		2		1		3		0		1		2		1		1		1		1		2		2
		GH85	endo-β-1,3-glucanase (EC 3.2.1.39)	0		0		0		0		0		1		1		0		0		1		0		1		1		1		1		0		0		0
		GH92	mannosyl-oligosaccharide α-1,2-mannosidase (EC 3.2.1.113); mannosyl-oligosaccharide α-1,3-mannosidase (EC 3.2.1.-); mannosyl-oligosaccharide α-1,6-mannosidase (EC 3.2.1.-); α-mannosidase (EC 3.2.1.24); α-1,2-mannosidase (EC 3.2.1.-); α-1,3-mannosidase (EC 3.2.1.-); α-1,4-mannosidase (EC 3.2.1.-); mannosyl-1-phosphodiester α-1,P-mannosidase (EC 3.2.1.-)	5		5		3		0		0		8		5		0		6		3		2		2		0		0		0		6		0		0
		CE4	acetyl xylan esterase (EC 3.1.1.72); chitin deacetylase (EC 3.5.1.41); chitooligosaccharide deacetylase (EC 3.5.1.-); peptidoglycan GlcNAc deacetylase (EC 3.5.1.-); peptidoglycan N-acetylmuramic acid deacetylase (EC 3.5.1.-)	5		6		9		12		13		14		13		9		12		8		4		19		21		20		18		6		2		1
FCW-degradation related CBMs		﻿CBM12		0	32	0	26	0	29	0	36	0	47	0	25	0	19	0	26	0	60	0	2	0	5	0	5	0	3	0	1	0	1	0	17	0	4	0	5
		CBM14		0		0		0		0		0		0		0		0		0		0		0		0		1		0		0		1		0		0
		CBM18		22		14		24		32		38		24		14		23		55		1		4		0		0		0		0		8		1		0
		CBM19		0		0		0		2		2		1		3		0		2		0		0		4		1		0		0		5		1		0
		CBM24		9		11		4		1		6		0		0		2		0		0		0		0		0		0		0		0		0		0
		CBM43		1		1		1		1		1		0		2		1		2		1		1		1		1		1		1		1		2		2
		CBM52		0		0		0		0		0		0		0		0		1		0		0		0		0		0		0		2		0		3
PCW- or FCW-degrading CAZymes	PCW or FCW	GH1	β-glucosidase (EC 3.2.1.21); β-galactosidase (EC 3.2.1.23); β-mannosidase (EC 3.2.1.25); β-glucuronidase (EC 3.2.1.31); β-xylosidase (EC 3.2.1.37); β-D-fucosidase (EC 3.2.1.38); phlorizin hydrolase (EC 3.2.1.62); exo-β-1,4-glucanase (EC 3.2.1.74); 6-phospho-β-galactosidase (EC 3.2.1.85); 6-phospho-β-glucosidase (EC 3.2.1.86); strictosidine β-glucosidase (EC 3.2.1.105); lactase (EC 3.2.1.108); amy…	3	32	4	38	2	36	6	67	6	78	2	45	3	35	3	49	2	41	0	17	0	5	0	34	0	44	0	37	0	39	3	43	0	4	0	4
		GH2	β-glucosidase (EC 3.2.1.21); β-galactosidase (EC 3.2.1.23); β-mannosidase (EC 3.2.1.25); β-glucuronidase (EC 3.2.1.31); β-xylosidase (EC 3.2.1.37); β-D-fucosidase (EC 3.2.1.38); phlorizin hydrolase (EC 3.2.1.62); exo-β-1,4-glucanase (EC 3.2.1.74); 6-phospho-β-galactosidase (EC 3.2.1.85); 6-phospho-β-glucosidase (EC 3.2.1.86); strictosidine β-glucosidase (EC 3.2.1.105); lactase (EC 3.2.1.108); amy…	2		2		6		10		8		10		7		10		8		1		0		4		4		4		8		5		0		0
		GH3	β-glucosidase (EC 3.2.1.21); xylan 1,4-β-xylosidase (EC 3.2.1.37); β-glucosylceramidase (EC 3.2.1.45); β-N-acetylhexosaminidase (EC 3.2.1.52); α-L-arabinofuranosidase (EC 3.2.1.55); glucan 1,3-β-glucosidase (EC 3.2.1.58); glucan 1,4-β-glucosidase (EC 3.2.1.74); isoprimeverose-producing oligoxyloglucan hydrolase (EC 3.2.1.120); coniferin β-glucosidase (EC 3.2.1.126); exo-1,3-1,4-glucanase (EC 3.2.…	13		16		16		28		42		15		12		22		18		3		1		3		2		2		2		20		0		1
		GH5	endo-β-1,4-glucanase / cellulase (EC 3.2.1.4); endo-β-1,4-xylanase (EC 3.2.1.8); β-glucosidase (EC 3.2.1.21); β-mannosidase (EC 3.2.1.25); β-glucosylceramidase (EC 3.2.1.45); glucan β-1,3-glucosidase (EC 3.2.1.58); licheninase (EC 3.2.1.73); exo-β-1,4-glucanase / cellodextrinase (EC 3.2.1.74); glucan endo-1,6-β-glucosidase (EC 3.2.1.75); mannan endo-β-1,4-mannosidase (EC 3.2.1.78); cellulose β-1,…	14		16		12		23		22		18		13		14		13		13		4		27		38		31		29		15		4		3
	hemibiotrophic and necrotrophic fungi
	biotrophic fungi
	yeasts
