# Supplementary material for: Comparative genomic and transcriptional analyses of the carbohydrate-active enzymes and secretomes of phytopathogenic fungi reveal their significant roles during infection and development
Source: Sci Rep. 2015 Nov 4;5:15565. doi: 10.1038/srep15565 (PMC4632110; doi:10.1038/srep15565)
Supplement: Supplementary Table S2 [file srep15565-s2.xls]

## Sheet: Table S2a
Table S2a. The expression profiles of the CAZymes of S. sclerotiorum
Gene	Sclerotial development （clean tags）	Sclerotial development (TPM)	Vegetative growth （clean tags）	Vegetative growth （TPM)	Myceliogenic germination （clean tags）	Myceliogenic germination (TPM)	Carpogenic germination (clean tags)	Carpogenic germination (TPM)	Apothecium formation (clean tags)	Apothecium formation (TPM)	Infection (clean tags)	Infection (TPM)
SS1G_00040	0	0	0	0	3	0.92	0	0	0	0	7	2.08
SS1G_00041	47	14.1	35	10.32	59	18.05	16	4.71	32	9.8	71	21.08
SS1G_00057	199	59.69	24	7.08	160	48.94	639	188.15	275	84.26	13	3.86
SS1G_00068	3	0.9	2	0.59	3	0.92	0	0	3	0.92	0	0
SS1G_00099	2	0.6	0	0	3	0.92	16	4.71	7	2.14	3	0.89
SS1G_00238	0	0	0	0	0	0	0	0	0	0	2	0.59
SS1G_00249	0	0	0	0	0	0	2	0.59	0	0	0	0
SS1G_00265	2	0.6	0	0	0	0	0	0	2	0.61	0	0
SS1G_00321	0	0	0	0	0	0	0	0	0	0	8	2.38
SS1G_00332	29	8.7	272	80.24	49	14.99	3	0.88	3	0.92	1778	527.93
SS1G_00376	70	21	9	2.65	90	27.53	159	46.82	66	20.22	27	8.02
SS1G_00432	6	1.8	0	0	0	0	4	1.18	2	0.61	0	0
SS1G_00458	8	2.4	5	1.47	12	3.67	0	0	0	0	45	13.36
SS1G_00468	0	0	0	0	0	0	0	0	0	0	2	0.59
SS1G_00471	115	34.49	70	20.65	150	45.88	114	33.57	101	30.95	83	24.64
SS1G_00485	3	0.9	0	0	2	0.61	0	0	0	0	3	0.89
SS1G_00501	0	0	0	0	24	7.34	4	1.18	4	1.23	12	3.56
SS1G_00505	2	0.6	0	0	0	0	0	0	0	0	0	0
SS1G_00509	0	0	5	1.47	4	1.22	6	1.77	2	0.61	26	7.72
SS1G_00513	136	40.79	61	17.99	0	0	0	0	6	1.84	8	2.38
SS1G_00514	169	50.69	74	21.83	11	3.36	11	3.24	59	18.08	85	25.24
SS1G_00642	12	3.6	0	0	2	0.61	17	5.01	18	5.52	2	0.59
SS1G_00677	0	0	0	0	0	0	2	0.59	3	0.92	0	0
SS1G_00730	4	1.2	3	0.88	0	0	0	0	0	0	8	2.38
SS1G_00736	149	44.69	31	9.14	74	22.63	124	36.51	95	29.11	180	53.45
SS1G_00746	17	5.1	3	0.88	35	10.7	69	20.32	19	5.82	1906	565.94
SS1G_00772	87	26.1	139	41	147	44.96	0	0	0	0	6	1.78
SS1G_00773	30	9	47	13.86	25	7.65	0	0	0	0	0	0
SS1G_00805	0	0	0	0	0	0	2	0.59	9	2.76	0	0
SS1G_00840	195	58.49	38	11.21	9	2.75	81	23.85	7	2.14	865	256.84
SS1G_00877	40	12	12	3.54	29	8.87	34	10.01	214	65.57	172	51.07
SS1G_00891	0	0	3	0.88	2	0.61	0	0	0	0	2	0.59
SS1G_00894	238	71.39	208	61.36	112	34.26	120	35.33	250	76.6	135	40.08
SS1G_00929	11	3.3	4	1.18	7	2.14	18	5.3	21	6.43	85	25.24
SS1G_01005	11	3.3	0	0	0	0	55	16.19	143	43.82	67	19.89
SS1G_01021	9	2.7	7	2.06	9	2.75	0	0	18	5.52	59	17.52
SS1G_01083	4	1.2	0	0	0	0	0	0	0	0	0	0
SS1G_01102	0	0	0	0	0	0	0	0	2	0.61	0	0
SS1G_01116	24	7.2	0	0	9	2.75	47	13.84	25	7.66	12	3.56
SS1G_01131	286	85.79	83	24.48	73	22.33	113	33.27	54	16.55	166	49.29
SS1G_01216	4	1.2	0	0	35	10.7	5	1.47	6	1.84	114	33.85
SS1G_01229	5	1.5	0	0	23	7.03	62	18.26	12	3.68	67	19.89
SS1G_01238	6	1.8	0	0	5	1.53	7	2.06	5	1.53	0	0
SS1G_01262	1593	477.83	137	40.41	931	284.75	541	159.3	13312	4078.8	210	62.35
SS1G_01277	2	0.6	0	0	0	0	0	0	0	0	3	0.89
SS1G_01334	395	118.48	69	20.35	39	11.93	48	14.13	101	30.95	42	12.47
SS1G_01372	79	23.7	90	26.55	88	26.92	145	42.7	136	41.67	182	54.04
SS1G_01373	11	3.3	0	0	14	4.28	0	0	2	0.61	27	8.02
SS1G_01382	738	221.37	2	0.59	97	29.67	919	270.6	4135	1266.96	26	7.72
SS1G_01389	2	0.6	5	1.47	7	2.14	0	0	3	0.92	17	5.05
SS1G_01418	28	8.4	14	4.13	9	2.75	0	0	5	1.53	5	1.48
SS1G_01422	675	202.47	60	17.7	201	61.48	316	93.05	44	13.48	66	19.6
SS1G_01429	3	0.9	4	1.18	4	1.22	0	0	4	1.23	12	3.56
SS1G_01434	49	14.7	10	2.95	46	14.07	12	3.53	112	34.32	127	37.71
SS1G_01461	0	0	5	1.47	0	0	0	0	4	1.23	0	0
SS1G_01472	6	1.8	0	0	2	0.61	0	0	5	1.53	25	7.42
SS1G_01485	3	0.9	0	0	0	0	7	2.06	2	0.61	0	0
SS1G_01488	4	1.2	0	0	0	0	0	0	2	0.61	0	0
SS1G_01493	2	0.6	0	0	0	0	2	0.59	0	0	4	1.19
SS1G_01494	26	7.8	0	0	0	0	3	0.88	0	0	23	6.83
SS1G_01505	6	1.8	7	2.06	15	4.59	3	0.88	9	2.76	2	0.59
SS1G_01509	0	0	0	0	0	0	0	0	0	0	3	0.89
SS1G_01513	112	33.59	40	11.8	111	33.95	145	42.7	179	54.85	90	26.72
SS1G_01525	69	20.7	79	23.3	137	41.9	70	20.61	125	38.3	205	60.87
SS1G_01558	8	2.4	2	0.59	0	0	2	0.59	0	0	6	1.78
SS1G_01572	10	3	9	2.65	5	1.53	13	3.83	31	9.5	33	9.8
SS1G_01627	12	3.6	2	0.59	11	3.36	7	2.06	13	3.98	4	1.19
SS1G_01662	0	0	7	2.06	4	1.22	0	0	0	0	13	3.86
SS1G_01678	5	1.5	23	6.78	13	3.98	17	5.01	48	14.71	22	6.53
SS1G_01703	147	44.09	76	22.42	44	13.46	8	2.36	6	1.84	644	191.22
SS1G_01731	138	41.39	73	21.53	46	14.07	64	18.84	69	21.14	361	107.19
SS1G_01741	51	15.3	46	13.57	31	9.48	75	22.08	44	13.48	11	3.27
SS1G_01776	662	198.57	270	79.65	116	35.48	9	2.65	17	5.21	707	209.93
SS1G_01799	0	0	0	0	8	2.45	165	48.58	328	100.5	0	0
SS1G_01811	6	1.8	0	0	0	0	14	4.12	8	2.45	5	1.48
SS1G_01828	21	6.3	6	1.77	13	3.98	3	0.88	14	4.29	99	29.4
SS1G_01831	88	26.4	93	27.43	97	29.67	68	20.02	85	26.04	99	29.4
SS1G_01833	84	25.2	15	4.42	89	27.22	203	59.77	5	1.53	152	45.13
SS1G_01838	0	0	0	0	0	0	0	0	2	0.61	4	1.19
SS1G_01849	78	23.4	3	0.88	20	6.12	0	0	3	0.92	40	11.88
SS1G_01854	119	35.69	189	55.75	217	66.37	139	40.93	178	54.54	173	51.37
SS1G_01863	14	4.2	8	2.36	29	8.87	23	6.77	7	2.14	23	6.83
SS1G_01882	2	0.6	5	1.47	2	0.61	0	0	0	0	0	0
SS1G_01889	46	13.8	8	2.36	16	4.89	21	6.18	21	6.43	12	3.56
SS1G_01953	4	1.2	2	0.59	10	3.06	0	0	0	0	22	6.53
SS1G_01984	20	6	40	11.8	34	10.4	24	7.07	116	35.54	20	5.94
SS1G_01992	2	0.6	0	0	0	0	0	0	0	0	0	0
SS1G_02003	5	1.5	0	0	0	0	0	0	0	0	0	0
SS1G_02022	45	13.5	0	0	0	0	0	0	62	19	2	0.59
SS1G_02119	4	1.2	9	2.65	19	5.81	0	0	0	0	194	57.6
SS1G_02128	4	1.2	4	1.18	16	4.89	30	8.83	23	7.05	6	1.78
SS1G_02163	28	8.4	91	26.84	14	4.28	0	0	7	2.14	108	32.07
SS1G_02226	24	7.2	32	9.44	2	0.61	2	0.59	0	0	79	23.46
SS1G_02334	2	0.6	0	0	3	0.92	0	0	0	0	48	14.25
SS1G_02369	105	31.5	251	74.04	541	165.47	158	46.52	66	20.22	179	53.15
SS1G_02370	315	94.49	89	26.25	220	67.29	32	9.42	0	0	41	12.17
SS1G_02399	43	12.9	56	16.52	26	7.95	3	0.88	13	3.98	14	4.16
SS1G_02405	49	14.7	44	12.98	12	3.67	3	0.88	8	2.45	20	5.94
SS1G_02462	71	21.3	5	1.47	171	52.3	589	173.43	160	49.02	721	214.08
SS1G_02473	60	18	90	26.55	71	21.72	62	18.26	44	13.48	171	50.77
SS1G_02495	10	3	130	38.35	160	48.94	43	12.66	97	29.72	120	35.63
SS1G_02501	71	21.3	12	3.54	94	28.75	37	10.89	20	6.13	241	71.56
SS1G_02502	9	2.7	0	0	0	0	0	0	0	0	0	0
SS1G_02582	1062	318.55	248	73.16	324	99.1	226	66.55	1833	561.63	749	222.4
SS1G_02610	33	9.9	12	3.54	23	7.03	22	6.48	26	7.97	43	12.77
SS1G_02612	60	18	23	6.78	37	11.32	35	10.31	106	32.48	71	21.08
SS1G_02618	0	0	0	0	3	0.92	5	1.47	0	0	6	1.78
SS1G_02620	14	4.2	0	0	9	2.75	5	1.47	85	26.04	120	35.63
SS1G_02625	6	1.8	9	2.65	0	0	0	0	0	0	3	0.89
SS1G_02682	10	3	3	0.88	24	7.34	15	4.42	6	1.84	0	0
SS1G_02694	32	9.6	16	4.72	9	2.75	0	0	0	0	75	22.27
SS1G_02708	17	5.1	22	6.49	24	7.34	18	5.3	19	5.82	127	37.71
SS1G_02728	71	21.3	31	9.14	56	17.13	155	45.64	175	53.62	106	31.47
SS1G_02760	0	0	0	0	3	0.92	5	1.47	0	0	51	15.14
SS1G_02781	4	1.2	28	8.26	3	0.92	17	5.01	9	2.76	58	17.22
SS1G_02789	9	2.7	0	0	0	0	0	0	0	0	8	2.38
SS1G_02803	4	1.2	0	0	0	0	0	0	2	0.61	2	0.59
SS1G_02807	97	29.1	99	29.2	74	22.63	226	66.55	102	31.25	129	38.3
SS1G_02944	0	0	0	0	0	0	0	0	7	2.14	2	0.59
SS1G_02996	42	12.6	101	29.79	60	18.35	80	23.56	28	8.58	152	45.13
SS1G_03007	21	6.3	0	0	31	9.48	10	2.94	9	2.76	73	21.68
SS1G_03029	2	0.6	0	0	0	0	7	2.06	0	0	2	0.59
SS1G_03041	0	0	0	0	2	0.61	0	0	0	0	38	11.28
SS1G_03085	0	0	0	0	0	0	0	0	0	0	6	1.78
SS1G_03093	9	2.7	12	3.54	23	7.03	46	13.54	23	7.05	160	47.51
SS1G_03116	0	0	0	0	0	0	2	0.59	0	0	0	0
SS1G_03142	0	0	0	0	0	0	8	2.36	0	0	0	0
SS1G_03151	23	6.9	4	1.18	77	23.55	4	1.18	42	12.87	176	52.26
SS1G_03158	3	0.9	2	0.59	4	1.22	0	0	0	0	0	0
SS1G_03286	0	0	2	0.59	3	0.92	0	0	2	0.61	7	2.08
SS1G_03293	215	64.49	27	7.96	122	37.31	53	15.61	18	5.52	26	7.72
SS1G_03327	7	2.1	4	1.18	15	4.59	10	2.94	9	2.76	6	1.78
SS1G_03348	432	129.58	173	51.03	275	84.11	260	76.56	89	27.27	142	42.16
SS1G_03383	143	42.89	105	30.97	29	8.87	24	7.07	15	4.6	46	13.66
SS1G_03385	184	55.19	101	29.79	80	24.47	166	48.88	64	19.61	115	34.15
SS1G_03386	3	0.9	0	0	3	0.92	6	1.77	0	0	50	14.85
SS1G_03387	0	0	0	0	0	0	0	0	0	0	20	5.94
SS1G_03420	4	1.2	0	0	10	3.06	22	6.48	5	1.53	8	2.38
SS1G_03535	0	0	0	0	0	0	0	0	0	0	3	0.89
SS1G_03540	3	0.9	0	0	2	0.61	0	0	4	1.23	11	3.27
SS1G_03555	18	5.4	15	4.42	5	1.53	6	1.77	16	4.9	11	3.27
SS1G_03597	23	6.9	2	0.59	216	66.06	74	21.79	63	19.3	47	13.96
SS1G_03602	7	2.1	10	2.95	20	6.12	7	2.06	12	3.68	751	222.99
SS1G_03606	431	129.28	144	42.48	948	289.95	1119	329.49	466	142.78	259	76.9
SS1G_03610	0	0	2	0.59	0	0	0	0	0	0	6	1.78
SS1G_03616	680	203.97	453	133.63	980	299.74	982	289.15	1591	487.48	1465	435
SS1G_03618	0	0	0	0	0	0	0	0	0	0	4	1.19
SS1G_03647	44	13.2	37	10.91	57	17.43	63	18.55	89	27.27	629	186.77
SS1G_03650	0	0	2	0.59	5	1.53	9	2.65	2	0.61	0	0
SS1G_03763	103	30.9	185	54.57	62	18.96	154	45.35	66	20.22	144	42.76
SS1G_03821	8	2.4	5	1.47	15	4.59	0	0	12	3.68	21	6.24
SS1G_04027	64	19.2	51	15.04	54	16.52	30	8.83	40	12.26	55	16.33
SS1G_04045	97	29.1	56	16.52	130	39.76	129	37.98	96	29.41	146	43.35
SS1G_04062	0	0	2	0.59	0	0	6	1.77	0	0	6	1.78
SS1G_04085	56	16.8	46	13.57	161	49.24	10	2.94	31	9.5	97	28.8
SS1G_04095	125	37.49	25	7.37	120	36.7	88	25.91	25	7.66	339	100.66
SS1G_04140	3	0.9	5	1.47	18	5.51	6	1.77	0	0	6	1.78
SS1G_04148	21	6.3	2	0.59	11	3.36	15	4.42	26	7.97	30	8.91
SS1G_04152	19	5.7	5	1.47	10	3.06	33	9.72	79	24.21	25	7.42
SS1G_04177	2	0.6	0	0	0	0	0	0	0	0	6	1.78
SS1G_04196	113	33.89	2	0.59	4	1.22	6	1.77	16	4.9	20	5.94
SS1G_04200	1138	341.35	115	33.92	8	2.45	0	0	8	2.45	391	116.1
SS1G_04206	183	54.89	44	12.98	61	18.66	31	9.13	10	3.06	309	91.75
SS1G_04207	15	4.5	0	0	5	1.53	5	1.47	2	0.61	491	145.79
SS1G_04263	167	50.09	63	18.58	186	56.89	300	88.34	339	103.87	222	65.92
SS1G_04264	2	0.6	3	0.88	0	0	0	0	3	0.92	0	0
SS1G_04422	0	0	0	0	0	0	3	0.88	0	0	46	13.66
SS1G_04468	323	96.89	26	7.67	26	7.95	69	20.32	1448	443.67	1998	593.26
SS1G_04471	0	0	0	0	2	0.61	7	2.06	2	0.61	0	0
SS1G_04475	110	32.99	32	9.44	199	60.86	191	56.24	36	11.03	128	38.01
SS1G_04497	447	134.08	233	68.73	149	45.57	36	10.6	22	6.74	149	44.24
SS1G_04513	44	13.2	11	3.24	89	27.22	110	32.39	84	25.74	67	19.89
SS1G_04541	35	10.5	0	0	20	6.12	17	5.01	12	3.68	82	24.35
SS1G_04551	9	2.7	2	0.59	26	7.95	11	3.24	0	0	254	75.42
SS1G_04552	0	0	0	0	0	0	0	0	0	0	2	0.59
SS1G_04558	5	1.5	8	2.36	8	2.45	3	0.88	4	1.23	17	5.05
SS1G_04592	44	13.2	37	10.91	38	11.62	93	27.38	10	3.06	213	63.25
SS1G_04662	69	20.7	6	1.77	38	11.62	125	36.81	149	45.65	146	43.35
SS1G_04698	2	0.6	0	0	0	0	7	2.06	0	0	0	0
SS1G_04699	45	13.5	33	9.73	43	13.15	29	8.54	125	38.3	109	32.36
SS1G_04786	8	2.4	6	1.77	51	15.6	34	10.01	48	14.71	36	10.69
SS1G_04850	155	46.49	20	5.9	163	49.85	189	55.65	112	34.32	34	10.1
SS1G_04852	3210	962.85	769	226.84	4872	1490.12	488	143.69	5923	1814.81	3005	892.26
SS1G_04898	3	0.9	0	0	2	0.61	15	4.42	25	7.66	0	0
SS1G_04945	211	63.29	519	153.1	317	96.96	39	11.48	35	10.72	917	272.28
SS1G_04946	11	3.3	4	1.18	20	6.12	10	2.94	6	1.84	16	4.75
SS1G_04961	6	1.8	12	3.54	4	1.22	10	2.94	5	1.53	9	2.67
SS1G_04969	12	3.6	22	6.49	0	0	0	0	0	0	11	3.27
SS1G_04974	10	3	16	4.72	4	1.22	0	0	0	0	13	3.86
SS1G_05030	5	1.5	0	0	4	1.22	8	2.36	12	3.68	4	1.19
SS1G_05094	0	0	0	0	3	0.92	8	2.36	0	0	3	0.89
SS1G_05110	21	6.3	0	0	13	3.98	3	0.88	10	3.06	12	3.56
SS1G_05118	572	171.57	365	107.67	84	25.69	109	32.1	156	47.8	227	67.4
SS1G_05121	2	0.6	0	0	0	0	75	22.08	372	113.98	0	0
SS1G_05138	2	0.6	2	0.59	4	1.22	3	0.88	6	1.84	12	3.56
SS1G_05140	0	0	0	0	0	0	0	0	0	0	5	1.48
SS1G_05151	0	0	4	1.18	0	0	0	0	0	0	0	0
SS1G_05192	64	19.2	8	2.36	137	41.9	30	8.83	53	16.24	199	59.09
SS1G_05198	0	0	0	0	0	0	10	2.94	725	222.14	3	0.89
SS1G_05286	2	0.6	3	0.88	8	2.45	6	1.77	2	0.61	5	1.48
SS1G_05368	5	1.5	6	1.77	4	1.22	0	0	3	0.92	279	82.84
SS1G_05434	52	15.6	11	3.24	50	15.29	56	16.49	35	10.72	591	175.48
SS1G_05453	0	0	0	0	0	0	7	2.06	0	0	2	0.59
SS1G_05454	8	2.4	0	0	41	12.54	268	78.91	107	32.78	16	4.75
SS1G_05458	0	0	0	0	12	3.67	0	0	4	1.23	2	0.59
SS1G_05557	166	49.79	48	14.16	186	56.89	4	1.18	16	4.9	234	69.48
SS1G_05576	0	0	0	0	0	0	8	2.36	0	0	0	0
SS1G_05641	100	30	83	24.48	45	13.76	80	23.56	71	21.75	108	32.07
SS1G_05669	3	0.9	0	0	0	0	0	0	0	0	0	0
SS1G_05674	2774	832.07	343	101.18	1714	524.23	126	37.1	237	72.62	420	124.71
SS1G_05677	32	9.6	0	0	24	7.34	10	2.94	0	0	3	0.89
SS1G_05679	117	35.09	69	20.35	170	52	13	3.83	89	27.27	109	32.36
SS1G_05775	11	3.3	3	0.88	148	45.27	19	5.59	6	1.84	47	13.96
SS1G_05784	2	0.6	2	0.59	0	0	0	0	0	0	0	0
SS1G_05832	14	4.2	297	87.61	2	0.61	0	0	0	0	29	8.61
SS1G_05897	3	0.9	0	0	5	1.53	0	0	3	0.92	0	0
SS1G_05901	15	4.5	11	3.24	9	2.75	2	0.59	12	3.68	17	5.05
SS1G_05908	0	0	2	0.59	0	0	0	0	4	1.23	2	0.59
SS1G_05912	0	0	6	1.77	7	2.14	0	0	0	0	0	0
SS1G_05913	962	288.56	4	1.18	27	8.26	64	18.84	0	0	14	4.16
SS1G_05915	64	19.2	0	0	2	0.61	0	0	0	0	0	0
SS1G_05977	0	0	0	0	0	0	0	0	4	1.23	2	0.59
SS1G_05990	113	33.89	10	2.95	82	25.08	134	39.46	30	9.19	12	3.56
SS1G_06037	137	41.09	13	3.83	357	109.19	298	87.75	1782	546.01	746	221.51
SS1G_06040	0	0	0	0	0	0	0	0	3	0.92	0	0
SS1G_06235	8	2.4	0	0	12	3.67	17	5.01	7	2.14	14	4.16
SS1G_06264	0	0	0	0	0	0	5	1.47	0	0	0	0
SS1G_06382	23	6.9	5	1.47	27	8.26	29	8.54	2	0.61	14	4.16
SS1G_06389	0	0	0	0	3	0.92	2	0.59	0	0	5	1.48
SS1G_06401	8	2.4	0	0	7	2.14	46	13.54	23	7.05	4	1.19
SS1G_06547	0	0	0	0	0	0	3	0.88	0	0	8	2.38
SS1G_06749	3	0.9	5	1.47	2	0.61	4	1.18	7	2.14	0	0
SS1G_06807	3	0.9	2	0.59	7	2.14	14	4.12	10	3.06	12	3.56
SS1G_06808	6	1.8	0	0	3	0.92	11	3.24	0	0	3	0.89
SS1G_07039	3	0.9	0	0	5	1.53	19	5.59	19	5.82	158	46.91
SS1G_07125	21	6.3	4	1.18	13	3.98	4	1.18	17	5.21	11	3.27
SS1G_07146	149	44.69	0	0	401	122.65	88	25.91	229	70.17	3218	955.51
SS1G_07162	3	0.9	0	0	5	1.53	2	0.59	3	0.92	18	5.34
SS1G_07184	119	35.69	148	43.66	204	62.39	55	16.19	91	27.88	425	126.19
SS1G_07306	244	73.19	51	15.04	177	54.14	147	43.28	103	31.56	514	152.62
SS1G_07313	2873	861.77	52	15.34	579	177.09	894	263.24	1636	501.27	383	113.72
SS1G_07325	105	31.5	133	39.23	66	20.19	57	16.78	66	20.22	39	11.58
SS1G_07331	0	0	2	0.59	0	0	0	0	0	0	0	0
SS1G_07393	2	0.6	0	0	6	1.84	4	1.18	8	2.45	6	1.78
SS1G_07410	80	24	3	0.88	51	15.6	50	14.72	32	9.8	10	2.97
SS1G_07437	9	2.7	0	0	10	3.06	3	0.88	8	2.45	4	1.19
SS1G_07463	0	0	0	0	0	0	4	1.18	8	2.45	0	0
SS1G_07498	40	12	4	1.18	16	4.89	7	2.06	9	2.76	49	14.55
SS1G_07515	0	0	4	1.18	6	1.84	6	1.77	4	1.23	73	21.68
SS1G_07554	17	5.1	4	1.18	74	22.63	0	0	2	0.61	0	0
SS1G_07579	0	0	4	1.18	0	0	0	0	0	0	2	0.59
SS1G_07580	14	4.2	20	5.9	22	6.73	15	4.42	21	6.43	14	4.16
SS1G_07587	22	6.6	10	2.95	0	0	13	3.83	13	3.98	24	7.13
SS1G_07599	24	7.2	3	0.88	47	14.38	24	7.07	9	2.76	32	9.5
SS1G_07619	458	137.38	382	112.68	469	143.45	336	98.94	250	76.6	279	82.84
SS1G_07638	3	0.9	7	2.06	0	0	0	0	0	0	0	0
SS1G_07656	0	0	3	0.88	0	0	0	0	0	0	0	0
SS1G_07661	0	0	6	1.77	0	0	0	0	0	0	6	1.78
SS1G_07663	2	0.6	3	0.88	0	0	0	0	2	0.61	5	1.48
SS1G_07721	29	8.7	17	5.01	36	11.01	13	3.83	7	2.14	33	9.8
SS1G_07744	307	92.09	135	39.82	181	55.36	141	41.52	168	51.48	287	85.22
SS1G_07749	0	0	0	0	0	0	3	0.88	0	0	21	6.24
SS1G_07794	411	123.28	69	20.35	119	36.4	102	30.03	99	30.33	188	55.82
SS1G_07818	1085	325.45	62	18.29	210	64.23	160	47.11	133	40.75	531	157.67
SS1G_07847	25	7.5	3	0.88	13	3.98	100	29.45	11	3.37	17	5.05
SS1G_07863	0	0	0	0	4	1.22	0	0	4	1.23	8	2.38
SS1G_07893	223	66.89	99	29.2	153	46.8	212	62.42	267	81.81	139	41.27
SS1G_07897	0	0	2	0.59	9	2.75	0	0	0	0	0	0
SS1G_07904	2	0.6	0	0	2	0.61	0	0	0	0	2	0.59
SS1G_07919	4	1.2	0	0	0	0	4	1.18	6	1.84	19	5.64
SS1G_07942	8	2.4	3	0.88	0	0	0	0	0	0	17	5.05
SS1G_07972	4	1.2	0	0	0	0	0	0	39	11.95	0	0
SS1G_07979	62	18.6	22	6.49	27	8.26	110	32.39	71	21.75	20	5.94
SS1G_08020	0	0	0	0	0	0	4	1.18	0	0	0	0
SS1G_08104	2	0.6	5	1.47	6	1.84	0	0	0	0	177	52.56
SS1G_08118	27	8.1	0	0	3	0.92	97	28.56	20	6.13	88	26.13
SS1G_08133	46	13.8	9	2.65	17	5.2	19	5.59	0	0	10	2.97
SS1G_08135	5	1.5	0	0	0	0	0	0	0	0	3	0.89
SS1G_08174	85	25.5	39	11.5	69	21.1	125	36.81	46	14.09	34	10.1
SS1G_08208	0	0	0	0	0	0	6	1.77	0	0	3	0.89
SS1G_08229	0	0	0	0	0	0	0	0	0	0	13	3.86
SS1G_08265	55	16.5	17	5.01	31	9.48	60	17.67	79	24.21	8	2.38
SS1G_08282	2	0.6	0	0	17	5.2	0	0	36	11.03	0	0
SS1G_08295	169	50.69	138	40.71	146	44.65	135	39.75	78	23.9	227	67.4
SS1G_08435	0	0	2	0.59	11	3.36	2	0.59	2	0.61	2	0.59
SS1G_08480	499	149.68	321	94.69	510	155.99	643	189.33	405	124.09	424	125.9
SS1G_08493	5	1.5	0	0	2	0.61	0	0	11	3.37	0	0
SS1G_08496	20	6	0	0	25	7.65	45	13.25	12	3.68	14	4.16
SS1G_08609	44	13.2	19	5.6	65	19.88	65	19.14	47	14.4	53	15.74
SS1G_08634	16	4.8	0	0	18	5.51	9	2.65	2	0.61	81	24.05
SS1G_08645	422	126.58	176	51.92	87	26.61	4	1.18	3	0.92	692	205.47
SS1G_08690	551	165.27	949	279.94	1714	524.23	3186	938.12	1199	367.37	2636	782.7
SS1G_08691	29	8.7	44	12.98	11	3.36	42	12.37	19	5.82	10	2.97
SS1G_08695	611	183.27	121	35.69	25	7.65	0	0	5	1.53	28	8.31
SS1G_08696	23	6.9	6	1.77	7	2.14	4	1.18	0	0	5	1.48
SS1G_08698	64	19.2	0	0	168	51.38	352	103.65	295	90.39	15	4.45
SS1G_08711	12	3.6	3	0.88	64	19.57	25	7.36	51	15.63	11	3.27
SS1G_08713	142	42.59	199	58.7	86	26.3	95	27.97	152	46.57	25	7.42
SS1G_08744	11	3.3	27	7.96	11	3.36	2	0.59	16	4.9	32	9.5
SS1G_08747	13	3.9	0	0	0	0	0	0	0	0	39	11.58
SS1G_08837	9	2.7	28	8.26	157	48.02	14	4.12	5	1.53	424	125.9
SS1G_09020	0	0	0	0	0	0	0	0	0	0	60	17.82
SS1G_09021	4	1.2	3	0.88	9	2.75	6	1.77	5	1.53	0	0
SS1G_09029	26	7.8	6	1.77	7	2.14	9	2.65	5	1.53	2	0.59
SS1G_09118	0	0	0	0	40	12.23	7	2.06	5	1.53	10	2.97
SS1G_09125	8	2.4	9	2.65	14	4.28	21	6.18	24	7.35	14	4.16
SS1G_09129	4	1.2	0	0	3	0.92	0	0	2	0.61	20	5.94
SS1G_09211	5	1.5	0	0	0	0	0	0	0	0	2	0.59
SS1G_09216	196	58.79	140	41.3	57	17.43	32	9.42	95	29.11	136	40.38
SS1G_09229	14	4.2	0	0	4	1.22	31	9.13	58	17.77	71	21.08
SS1G_09251	6	1.8	0	0	10	3.06	4	1.18	3	0.92	2	0.59
SS1G_09252	3	0.9	0	0	3	0.92	0	0	4	1.23	2	0.59
SS1G_09338	47	14.1	37	10.91	50	15.29	0	0	38	11.64	11	3.27
SS1G_09363	27	8.1	8	2.36	12	3.67	16	4.71	39	11.95	57	16.92
SS1G_09365	74	22.2	9	2.65	4	1.22	11	3.24	4	1.23	3	0.89
SS1G_09366	3	0.9	0	0	7	2.14	7	2.06	0	0	32	9.5
SS1G_09367	9	2.7	13	3.83	16	4.89	5	1.47	0	0	28	8.31
SS1G_09392	194	58.19	18	5.31	67	20.49	2	0.59	0	0	212	62.95
SS1G_09403	2	0.6	0	0	9	2.75	0	0	15	4.6	8	2.38
SS1G_09411	9	2.7	18	5.31	7	2.14	8	2.36	14	4.29	7	2.08
SS1G_09500	4	1.2	0	0	0	0	0	0	0	0	0	0
SS1G_09547	31	9.3	43	12.68	12	3.67	29	8.54	39	11.95	27	8.02
SS1G_09557	27	8.1	7	2.06	102	31.2	129	37.98	16	4.9	32	9.5
SS1G_09613	32	9.6	28	8.26	22	6.73	10	2.94	28	8.58	536	159.15
SS1G_09671	12	3.6	17	5.01	3	0.92	2	0.59	12	3.68	7	2.08
SS1G_09702	34	10.2	65	19.17	28	8.56	140	41.22	22	6.74	53	15.74
SS1G_09821	0	0	0	0	0	0	0	0	0	0	4	1.19
SS1G_09838	30	9	0	0	4	1.22	351	103.35	292	89.47	0	0
SS1G_09852	2	0.6	5	1.47	3	0.92	4	1.18	165	50.56	4	1.19
SS1G_09857	6	1.8	2	0.59	18	5.51	0	0	3	0.92	98	29.1
SS1G_09858	14	4.2	8	2.36	6	1.84	13	3.83	4	1.23	71	21.08
SS1G_09861	0	0	0	0	0	0	0	0	0	0	9	2.67
SS1G_09866	11	3.3	2	0.59	55	16.82	6	1.77	4	1.23	548	162.72
SS1G_09878	178	53.39	3	0.88	239	73.1	349	102.76	1708	523.33	398	118.18
SS1G_09909	2	0.6	0	0	2	0.61	16	4.71	2	0.61	0	0
SS1G_09997	16	4.8	2	0.59	0	0	0	0	0	0	30	8.91
SS1G_10012	35	10.5	62	18.29	35	10.7	28	8.24	29	8.89	15	4.45
SS1G_10038	277	83.09	124	36.58	149	45.57	275	80.97	941	288.32	546	162.12
SS1G_10043	0	0	0	0	0	0	4	1.18	0	0	0	0
SS1G_10048	128	38.39	2	0.59	74	22.63	81	23.85	40	12.26	30	8.91
SS1G_10071	9	2.7	0	0	12	3.67	85	25.03	3	0.92	37	10.99
SS1G_10076	0	0	0	0	0	0	7	2.06	2	0.61	0	0
SS1G_10092	0	0	2	0.59	14	4.28	0	0	0	0	14	4.16
SS1G_10101	35	10.5	6	1.77	53	16.21	4	1.18	9	2.76	97	28.8
SS1G_10165	23	6.9	65	19.17	29	8.87	6	1.77	0	0	323	95.91
SS1G_10167	350	104.98	25242	7445.98	471	144.06	4	1.18	11	3.37	4529	1344.78
SS1G_10229	59	17.7	2	0.59	67	20.49	226	66.55	623	190.89	69	20.49
SS1G_10353	1652	495.52	220	64.9	13776	4213.44	3314	975.81	8513	2608.39	2828	839.71
SS1G_10383	0	0	0	0	0	0	0	0	0	0	2	0.59
SS1G_10432	16	4.8	2	0.59	12	3.67	3	0.88	2	0.61	10	2.97
SS1G_10482	55	16.5	53	15.63	37	11.32	4	1.18	13	3.98	205	60.87
SS1G_10535	63	18.9	10	2.95	55	16.82	120	35.33	83	25.43	63	18.71
SS1G_10575	21	6.3	26	7.67	15	4.59	19	5.59	13	3.98	10	2.97
SS1G_10617	18	5.4	10	2.95	8	2.45	3	0.88	0	0	21	6.24
SS1G_10698	0	0	0	0	0	0	0	0	0	0	2	0.59
SS1G_10797	12	3.6	5	1.47	13	3.98	23	6.77	24	7.35	10	2.97
SS1G_10842	0	0	2	0.59	0	0	2	0.59	0	0	25	7.42
SS1G_10847	0	0	2	0.59	0	0	3	0.88	0	0	0	0
SS1G_10867	95	28.5	34	10.03	3	0.92	9	2.65	4	1.23	10	2.97
SS1G_10882	15	4.5	0	0	9	2.75	33	9.72	43	13.18	0	0
SS1G_10939	64	19.2	20	5.9	46	14.07	58	17.08	23	7.05	49	14.55
SS1G_10949	0	0	0	0	0	0	5	1.47	180	55.15	0	0
SS1G_10951	7	2.1	7	2.06	13	3.98	14	4.12	17	5.21	18	5.34
SS1G_11057	0	0	0	0	0	0	0	0	0	0	3	0.89
SS1G_11100	29	8.7	67	19.76	12	3.67	18	5.3	9	2.76	22	6.53
SS1G_11129	200	59.99	435	128.32	141	43.13	80	23.56	178	54.54	398	118.18
SS1G_11205	3	0.9	5	1.47	18	5.51	15	4.42	6	1.84	6	1.78
SS1G_11212	0	0	0	0	0	0	0	0	0	0	3	0.89
SS1G_11228	8	2.4	0	0	0	0	11	3.24	0	0	0	0
SS1G_11272	0	0	0	0	0	0	3	0.88	9	2.76	0	0
SS1G_11304	149	44.69	108	31.86	82	25.08	63	18.55	19	5.82	116	34.44
SS1G_11351	0	0	0	0	0	0	0	0	0	0	3	0.89
SS1G_11402	16	4.8	0	0	24	7.34	22	6.48	3	0.92	3	0.89
SS1G_11441	18	5.4	16	4.72	8	2.45	16	4.71	15	4.6	18	5.34
SS1G_11473	58	17.4	7	2.06	20	6.12	32	9.42	15	4.6	29	8.61
SS1G_11535	3	0.9	2	0.59	0	0	0	0	0	0	7	2.08
SS1G_11579	16	4.8	0	0	20	6.12	0	0	0	0	7	2.08
SS1G_11585	29	8.7	4	1.18	39	11.93	90	26.5	40	12.26	226	67.11
SS1G_11606	10	3	10	2.95	2	0.61	0	0	5	1.53	20	5.94
SS1G_11700	56	16.8	23	6.78	5	1.53	11	3.24	7	2.14	239	70.97
SS1G_11755	38	11.4	80	23.6	52	15.9	73	21.49	44	13.48	16	4.75
SS1G_11763	9	2.7	0	0	2	0.61	16	4.71	2	0.61	0	0
SS1G_11842	0	0	0	0	25	7.65	33	9.72	20	6.13	264	78.39
SS1G_11847	694	208.17	94	27.73	109	33.34	201	59.18	55	16.85	121	35.93
SS1G_11853	64	19.2	15	4.42	86	26.3	111	32.68	29	8.89	74	21.97
SS1G_11867	66	19.8	37	10.91	29	8.87	20	5.89	77	23.59	93	27.61
SS1G_11875	9	2.7	4	1.18	18	5.51	3	0.88	0	0	2	0.59
SS1G_11886	2	0.6	4	1.18	3	0.92	0	0	0	0	0	0
SS1G_11910	4	1.2	0	0	2	0.61	0	0	2	0.61	2	0.59
SS1G_11922	0	0	0	0	0	0	4	1.18	0	0	42	12.47
SS1G_11927	0	0	0	0	23	7.03	7	2.06	9	2.76	0	0
SS1G_11930	4	1.2	2	0.59	2	0.61	0	0	0	0	50	14.85
SS1G_11977	5	1.5	9	2.65	2	0.61	0	0	0	0	0	0
SS1G_11988	446	133.78	15	4.42	116	35.48	7	2.06	2	0.61	139	41.27
SS1G_11992	26	7.8	245	72.27	110	33.64	16	4.71	5	1.53	1412	419.26
SS1G_12017	603	180.87	427	125.96	602	184.12	607	178.73	575	176.18	684	203.1
SS1G_12021	20	6	37	10.91	11	3.36	20	5.89	15	4.6	28	8.31
SS1G_12024	4	1.2	7	2.06	4	1.22	2	0.59	0	0	21	6.24
SS1G_12048	3	0.9	945	278.76	25	7.65	2	0.59	3	0.92	2889	857.82
SS1G_12057	102	30.6	22	6.49	20	6.12	92	27.09	18	5.52	99	29.4
SS1G_12059	13	3.9	15	4.42	39	11.93	24	7.07	0	0	21	6.24
SS1G_12066	0	0	0	0	0	0	0	0	0	0	2	0.59
SS1G_12083	9	2.7	8	2.36	6	1.84	0	0	0	0	23	6.83
SS1G_12086	2	0.6	0	0	5	1.53	13	3.83	13	3.98	0	0
SS1G_12106	171	51.29	39	11.5	98	29.97	149	43.87	230	70.47	736	218.54
SS1G_12131	0	0	2	0.59	0	0	0	0	4	1.23	0	0
SS1G_12191	0	0	0	0	5	1.53	0	0	0	0	65	19.3
SS1G_12198	0	0	0	0	2	0.61	0	0	0	0	0	0
SS1G_12200	0	0	0	0	0	0	2	0.59	0	0	0	0
SS1G_12294	0	0	2	0.59	7	2.14	0	0	0	0	0	0
SS1G_12308	180	53.99	180	53.1	111	33.95	90	26.5	177	54.23	90	26.72
SS1G_12310	0	0	0	0	3	0.92	0	0	0	0	0	0
SS1G_12320	2	0.6	0	0	0	0	4	1.18	0	0	0	0
SS1G_12321	0	0	0	0	0	0	0	0	2	0.61	2	0.59
SS1G_12327	7	2.1	7	2.06	12	3.67	6	1.77	17	5.21	10	2.97
SS1G_12396	0	0	0	0	0	0	0	0	0	0	11	3.27
SS1G_12509	87	26.1	0	0	56	17.13	70	20.61	197	60.36	0	0
SS1G_12510	5	1.5	0	0	0	0	0	0	0	0	0	0
SS1G_12622	30	9	16	4.72	18	5.51	9	2.65	36	11.03	64	19
SS1G_12709	3	0.9	0	0	0	0	5	1.47	0	0	4	1.19
SS1G_12815	288	86.39	59	17.4	109	33.34	82	24.15	91	27.88	154	45.73
SS1G_12836	431	129.28	25	7.37	154	47.1	47	13.84	25	7.66	448	133.02
SS1G_12837	93	27.9	9	2.65	47	14.38	39	11.48	40	12.26	32	9.5
SS1G_12907	65	19.5	94	27.73	477	145.89	11	3.24	24	7.35	1936	574.85
SS1G_12917	4	1.2	0	0	8	2.45	22	6.48	11	3.37	38	11.28
SS1G_12928	3	0.9	33	9.73	0	0	0	0	0	0	13	3.86
SS1G_12930	51	15.3	33	9.73	67	20.49	16	4.71	13	3.98	55	16.33
SS1G_12937	42	12.6	2	0.59	0	0	15	4.42	19	5.82	91	27.02
SS1G_12939	17	5.1	5	1.47	118	36.09	18	5.3	38	11.64	14	4.16
SS1G_12964	2	0.6	0	0	0	0	0	0	0	0	0	0
SS1G_13036	236	70.79	20	5.9	20	6.12	38	11.19	517	158.41	52	15.44
SS1G_13051	21	6.3	2	0.59	39	11.93	63	18.55	197	60.36	2	0.59
SS1G_13091	2	0.6	5	1.47	7	2.14	13	3.83	10	3.06	20	5.94
SS1G_13102	8	2.4	0	0	6	1.84	0	0	6	1.84	5	1.48
SS1G_13155	0	0	0	0	4	1.22	0	0	0	0	0	0
SS1G_13158	2	0.6	2	0.59	8	2.45	5	1.47	8	2.45	10	2.97
SS1G_13209	2	0.6	0	0	2	0.61	0	0	0	0	7	2.08
SS1G_13255	205	61.49	5	1.47	443	135.49	1472	433.43	538	164.84	1545	458.75
SS1G_13386	182	54.59	29	8.55	139	42.51	0	0	2	0.61	4971	1476.02
SS1G_13392	0	0	0	0	2	0.61	0	0	2	0.61	0	0
SS1G_13431	152	45.59	124	36.58	69	21.1	165	48.58	403	123.48	311	92.34
SS1G_13472	781	234.26	248	73.16	213	65.15	87	25.62	217	66.49	172	51.07
SS1G_13501	0	0	0	0	0	0	0	0	0	0	22	6.53
SS1G_13524	4	1.2	0	0	26	7.95	14	4.12	8	2.45	0	0
SS1G_13552	7	2.1	0	0	19	5.81	26	7.66	5	1.53	19	5.64
SS1G_13560	0	0	0	0	0	0	0	0	4	1.23	3	0.89
SS1G_13652	229	68.69	513	151.33	159	48.63	43	12.66	103	31.56	483	143.42
SS1G_13661	73	21.9	111	32.74	103	31.5	296	87.16	238	72.92	200	59.39
SS1G_13764	133	39.89	256	75.52	33	10.09	66	19.43	46	14.09	558	165.68
SS1G_13809	110	32.99	51	15.04	57	17.43	59	17.37	103	31.56	64	19
SS1G_13824	6	1.8	0	0	0	0	15	4.42	0	0	10	2.97
SS1G_13860	5	1.5	2	0.59	19	5.81	0	0	0	0	0	0
SS1G_13872	81	24.3	0	0	310	94.81	192	56.53	123	37.69	76	22.57
SS1G_13971	10	3	2	0.59	0	0	6	1.77	0	0	0	0
SS1G_13982	22	6.6	0	0	28	8.56	3	0.88	6	1.84	12	3.56
SS1G_13984	2	0.6	0	0	12	3.67	5	1.47	4	1.23	4	1.19
SS1G_14018	19	5.7	78	23.01	0	0	0	0	29	8.89	70	20.78
SS1G_14032	3	0.9	11	3.24	0	0	7	2.06	0	0	7	2.08
SS1G_14070	4	1.2	5	1.47	9	2.75	8	2.36	2	0.61	3	0.89
SS1G_14081	5	1.5	4	1.18	45	13.76	33	9.72	13	3.98	0	0
SS1G_14116	237	71.09	135	39.82	160	48.94	284	83.62	346	106.01	81	24.05
SS1G_14118	10	3	5	1.47	11	3.36	0	0	5	1.53	2	0.59
SS1G_14146	10	3	0	0	2	0.61	0	0	0	0	43	12.77
SS1G_14158	14	4.2	12	3.54	33	10.09	8	2.36	14	4.29	26	7.72
SS1G_14160	4	1.2	0	0	6	1.84	0	0	2	0.61	2	0.59
SS1G_14184	5	1.5	0	0	0	0	9	2.65	4	1.23	11	3.27
SS1G_14188	93	27.9	158	46.61	44	13.46	129	37.98	78	23.9	32	9.5
SS1G_14285	17	5.1	2	0.59	12	3.67	5	1.47	9	2.76	14	4.16
SS1G_14289	26	7.8	43	12.68	41	12.54	35	10.31	35	10.72	227	67.4
SS1G_14293	3	0.9	0	0	0	0	0	0	0	0	0	0
SS1G_14322	23	6.9	3	0.88	17	5.2	14	4.12	27	8.27	14	4.16
SS1G_14396	179	53.69	6	1.77	349	106.74	252	74.2	84	25.74	268	79.58
SS1G_14434	4	1.2	0	0	7	2.14	0	0	0	0	8	2.38
SS1G_14441	37	11.1	3	0.88	13	3.98	81	23.85	180	55.15	16	4.75
SS1G_14449	0	0	0	0	0	0	4	1.18	0	0	0	0
SS1G_14460	319	95.69	30	8.85	35	10.7	50	14.72	9	2.76	24	7.13
SS1G_14497	52	15.6	3	0.88	18	5.51	11	3.24	12	3.68	7	2.08

## Sheet: Table S2b
Table S2b. The expression profiles of the secretome of S. sclerotiorum
Gene	Sclerotial development （clean tags）	Sclerotial development (TPM)	Vegetative growth （clean tags）	Vegetative growth （TPM)	Myceliogenic germination （clean tags）	Myceliogenic germination (TPM)	Carpogenic germination (clean tags)	Carpogenic germination (TPM)	Apothecium formation (clean tags)	Apothecium formation (TPM)	Infection (clean tags)	Infection (TPM)
SS1G_00040	0	0	0	0	3	0.92	0	0	0	0	7	2.08
SS1G_00044	476	142.78	530	156.34	24	7.34	17	5.01	3	0.92	278	82.55
SS1G_00114	0	0	2	0.59	2	0.61	4	1.18	3	0.92	4	1.19
SS1G_00121	2	0.6	5	1.47	0	0	0	0	0	0	0	0
SS1G_00173	0	0	0	0	0	0	4	1.18	0	0	0	0
SS1G_00205	0	0	0	0	0	0	0	0	0	0	3	0.89
SS1G_00226	21	6.3	2	0.59	98	29.97	334	98.35	621	190.27	0	0
SS1G_00233	24	7.2	17	5.01	15	4.59	15	4.42	39	11.95	50	14.85
SS1G_00238	0	0	0	0	0	0	0	0	0	0	2	0.59
SS1G_00265	2	0.6	0	0	0	0	0	0	2	0.61	0	0
SS1G_00271	15	4.5	0	0	9	2.75	0	0	0	0	0	0
SS1G_00274	47	14.1	0	0	60	18.35	371	109.24	22	6.74	0	0
SS1G_00311	66	19.8	87	25.66	86	26.3	119	35.04	163	49.94	268	79.58
SS1G_00332	29	8.7	272	80.24	49	14.99	3	0.88	3	0.92	1778	527.93
SS1G_00335	0	0	0	0	6	1.84	0	0	5	1.53	0	0
SS1G_00376	70	21	9	2.65	90	27.53	159	46.82	66	20.22	27	8.02
SS1G_00395	2	0.6	0	0	0	0	0	0	0	0	0	0
SS1G_00421	2	0.6	0	0	0	0	5	1.47	0	0	0	0
SS1G_00423	74	22.2	34	10.03	3	0.92	7	2.06	11	3.37	4	1.19
SS1G_00446	118	35.39	108	31.86	248	75.85	287	84.51	204	62.51	311	92.34
SS1G_00458	8	2.4	5	1.47	12	3.67	0	0	0	0	45	13.36
SS1G_00468	0	0	0	0	0	0	0	0	0	0	2	0.59
SS1G_00501	0	0	0	0	24	7.34	4	1.18	4	1.23	12	3.56
SS1G_00505	2	0.6	0	0	0	0	0	0	0	0	0	0
SS1G_00509	0	0	5	1.47	4	1.22	6	1.77	2	0.61	26	7.72
SS1G_00513	136	40.79	61	17.99	0	0	0	0	6	1.84	8	2.38
SS1G_00514	169	50.69	74	21.83	11	3.36	11	3.24	59	18.08	85	25.24
SS1G_00534	19	5.7	6	1.77	6	1.84	12	3.53	20	6.13	3	0.89
SS1G_00561	141	42.29	96	28.32	141	43.13	131	38.57	145	44.43	33	9.8
SS1G_00564	0	0	0	0	0	0	2	0.59	0	0	0	0
SS1G_00624	191	57.29	76	22.42	49	14.99	25	7.36	21	6.43	158	46.91
SS1G_00642	12	3.6	0	0	2	0.61	17	5.01	18	5.52	2	0.59
SS1G_00730	4	1.2	3	0.88	0	0	0	0	0	0	8	2.38
SS1G_00735	134	40.19	35	10.32	23	7.03	0	0	3	0.92	6	1.78
SS1G_00744	3	0.9	2	0.59	5	1.53	0	0	3	0.92	14	4.16
SS1G_00746	17	5.1	3	0.88	35	10.7	69	20.32	19	5.82	1906	565.94
SS1G_00768	24	7.2	0	0	23	7.03	23	6.77	5	1.53	6	1.78
SS1G_00772	87	26.1	139	41	147	44.96	0	0	0	0	6	1.78
SS1G_00773	30	9	47	13.86	25	7.65	0	0	0	0	0	0
SS1G_00781	0	0	6	1.77	3	0.92	0	0	0	0	9	2.67
SS1G_00809	0	0	0	0	0	0	0	0	3	0.92	0	0
SS1G_00849	532	159.58	667	196.75	30	9.18	14	4.12	13	3.98	434	128.87
SS1G_00861	21	6.3	4	1.18	198	60.56	23	6.77	15	4.6	23	6.83
SS1G_00872	20	6	0	0	105	32.11	19	5.59	7	2.14	0	0
SS1G_00877	40	12	12	3.54	29	8.87	34	10.01	214	65.57	172	51.07
SS1G_00974	2	0.6	11	3.24	0	0	0	0	0	0	0	0
SS1G_00978	3	0.9	0	0	0	0	10	2.94	32	9.8	0	0
SS1G_01005	11	3.3	0	0	0	0	55	16.19	143	43.82	67	19.89
SS1G_01032	2	0.6	0	0	1819	556.35	296	87.16	71	21.75	8	2.38
SS1G_01073	30	9	29	8.55	48	14.68	45	13.25	58	17.77	15	4.45
SS1G_01081	14	4.2	10	2.95	432	132.13	253	74.5	128	39.22	18	5.34
SS1G_01083	4	1.2	0	0	0	0	0	0	0	0	0	0
SS1G_01107	31	9.3	15	4.42	13	3.98	3	0.88	9	2.76	440	130.65
SS1G_01109	0	0	3	0.88	0	0	0	0	0	0	0	0
SS1G_01116	24	7.2	0	0	9	2.75	47	13.84	25	7.66	12	3.56
SS1G_01176	14	4.2	11	3.24	4	1.22	0	0	12	3.68	13	3.86
SS1G_01226	18	5.4	78	23.01	3	0.92	0	0	9	2.76	19	5.64
SS1G_01236	36	10.8	88	25.96	0	0	0	0	0	0	412	122.33
SS1G_01238	6	1.8	0	0	5	1.53	7	2.06	5	1.53	0	0
SS1G_01262	1593	477.83	137	40.41	931	284.75	541	159.3	13312	4078.8	210	62.35
SS1G_01274	73	21.9	89	26.25	53	16.21	67	19.73	77	23.59	65	19.3
SS1G_01329	26	7.8	0	0	32	9.79	11	3.24	0	0	10	2.97
SS1G_01334	395	118.48	69	20.35	39	11.93	48	14.13	101	30.95	42	12.47
SS1G_01373	11	3.3	0	0	14	4.28	0	0	2	0.61	27	8.02
SS1G_01378	20	6	0	0	7	2.14	36	10.6	578	177.1	0	0
SS1G_01384	13	3.9	0	0	6	1.84	7	2.06	6	1.84	88	26.13
SS1G_01389	2	0.6	5	1.47	7	2.14	0	0	3	0.92	17	5.05
SS1G_01422	675	202.47	60	17.7	201	61.48	316	93.05	44	13.48	66	19.6
SS1G_01426	0	0	0	0	0	0	0	0	11	3.37	0	0
SS1G_01427	0	0	0	0	0	0	2	0.59	83	25.43	0	0
SS1G_01428	0	0	0	0	0	0	2	0.59	35	10.72	0	0
SS1G_01471	2	0.6	0	0	2	0.61	3	0.88	0	0	3	0.89
SS1G_01472	6	1.8	0	0	2	0.61	0	0	5	1.53	25	7.42
SS1G_01485	3	0.9	0	0	0	0	7	2.06	2	0.61	0	0
SS1G_01495	14	4.2	7	2.06	6	1.84	3	0.88	2	0.61	9	2.67
SS1G_01529	15	4.5	3	0.88	30	9.18	34	10.01	56	17.16	70	20.78
SS1G_01566	26	7.8	11	3.24	11	3.36	29	8.54	13	3.98	14	4.16
SS1G_01572	10	3	9	2.65	5	1.53	13	3.83	31	9.5	33	9.8
SS1G_01576	160	47.99	0	0	639	195.44	244	71.85	128	39.22	11	3.27
SS1G_01587	0	0	0	0	2	0.61	3	0.88	4	1.23	3	0.89
SS1G_01593	5	1.5	0	0	4	1.22	0	0	2	0.61	0	0
SS1G_01627	12	3.6	2	0.59	11	3.36	7	2.06	13	3.98	4	1.19
SS1G_01643	0	0	0	0	0	0	0	0	0	0	2	0.59
SS1G_01662	0	0	7	2.06	4	1.22	0	0	0	0	13	3.86
SS1G_01678	5	1.5	23	6.78	13	3.98	17	5.01	48	14.71	22	6.53
SS1G_01734	2	0.6	0	0	2	0.61	3	0.88	2	0.61	0	0
SS1G_01754	1003	300.85	17	5.01	7773	2377.4	187	55.06	57	17.46	116	34.44
SS1G_01776	662	198.57	270	79.65	116	35.48	9	2.65	17	5.21	707	209.93
SS1G_01779	3	0.9	0	0	10	3.06	6	1.77	0	0	5	1.48
SS1G_01811	6	1.8	0	0	0	0	14	4.12	8	2.45	5	1.48
SS1G_01817	5	1.5	0	0	0	0	2	0.59	10	3.06	0	0
SS1G_01828	21	6.3	6	1.77	13	3.98	3	0.88	14	4.29	99	29.4
SS1G_01838	0	0	0	0	0	0	0	0	2	0.61	4	1.19
SS1G_01851	361	108.28	142	41.89	173	52.91	68	20.02	103	31.56	386	114.61
SS1G_01866	4	1.2	2	0.59	0	0	0	0	4	1.23	7	2.08
SS1G_01867	8	2.4	3	0.88	19	5.81	6	1.77	8	2.45	8	2.38
SS1G_01966	3	0.9	0	0	0	0	0	0	0	0	0	0
SS1G_02003	5	1.5	0	0	0	0	0	0	0	0	0	0
SS1G_02005	25	7.5	13	3.83	56	17.13	31	9.13	52	15.93	0	0
SS1G_02014	2	0.6	3	0.88	0	0	0	0	0	0	0	0
SS1G_02022	45	13.5	0	0	0	0	0	0	62	19	2	0.59
SS1G_02038	9	2.7	7	2.06	38	11.62	11	3.24	9	2.76	49	14.55
SS1G_02047	4	1.2	3	0.88	0	0	0	0	0	0	0	0
SS1G_02068	558	167.37	12	3.54	38	11.62	49	14.43	35	10.72	971	288.31
SS1G_02119	4	1.2	9	2.65	19	5.81	0	0	0	0	194	57.6
SS1G_02131	0	0	0	0	3	0.92	0	0	0	0	0	0
SS1G_02155	12	3.6	0	0	0	0	0	0	13	3.98	2	0.59
SS1G_02247	19	5.7	12	3.54	10	3.06	6	1.77	14	4.29	8	2.38
SS1G_02250	987	296.05	722	212.98	391	119.59	43	12.66	57	17.46	3233	959.96
SS1G_02266	674	202.17	1338	394.69	906	277.1	339	99.82	949	290.77	2246	666.9
SS1G_02290	0	0	0	0	0	0	0	0	0	0	3	0.89
SS1G_02300	53	15.9	26	7.67	87	26.61	96	28.27	58	17.77	13	3.86
SS1G_02334	2	0.6	0	0	3	0.92	0	0	0	0	48	14.25
SS1G_02345	0	0	0	0	119	36.4	277	81.56	3718	1139.2	4	1.19
SS1G_02353	0	0	0	0	0	0	0	0	2	0.61	0	0
SS1G_02361	9	2.7	0	0	4	1.22	0	0	0	0	0	0
SS1G_02369	105	31.5	251	74.04	541	165.47	158	46.52	66	20.22	179	53.15
SS1G_02370	315	94.49	89	26.25	220	67.29	32	9.42	0	0	41	12.17
SS1G_02399	43	12.9	56	16.52	26	7.95	3	0.88	13	3.98	14	4.16
SS1G_02412	66	19.8	0	0	8	2.45	5	1.47	0	0	0	0
SS1G_02462	71	21.3	5	1.47	171	52.3	589	173.43	160	49.02	721	214.08
SS1G_02486	203	60.89	154	45.43	114	34.87	47	13.84	227	69.55	206	61.17
SS1G_02495	10	3	130	38.35	160	48.94	43	12.66	97	29.72	120	35.63
SS1G_02501	71	21.3	12	3.54	94	28.75	37	10.89	20	6.13	241	71.56
SS1G_02542	12	3.6	0	0	5	1.53	0	0	4	1.23	0	0
SS1G_02545	29	8.7	58	17.11	18	5.51	0	0	56	17.16	44	13.06
SS1G_02553	8	2.4	0	0	0	0	0	0	12	3.68	246	73.04
SS1G_02570	2	0.6	0	0	3	0.92	6	1.77	0	0	0	0
SS1G_02580	8	2.4	0	0	0	0	0	0	19	5.82	2	0.59
SS1G_02599	34	10.2	2	0.59	53	16.21	4	1.18	33	10.11	0	0
SS1G_02612	60	18	23	6.78	37	11.32	35	10.31	106	32.48	71	21.08
SS1G_02620	14	4.2	0	0	9	2.75	5	1.47	85	26.04	120	35.63
SS1G_02655	21	6.3	4	1.18	10	3.06	10	2.94	6	1.84	23	6.83
SS1G_02667	14	4.2	30	8.85	2	0.61	0	0	4	1.23	26	7.72
SS1G_02689	69	20.7	16	4.72	34	10.4	23	6.77	36	11.03	264	78.39
SS1G_02690	0	0	0	0	7	2.14	0	0	0	0	0	0
SS1G_02692	0	0	2	0.59	0	0	0	0	0	0	0	0
SS1G_02708	17	5.1	22	6.49	24	7.34	18	5.3	19	5.82	127	37.71
SS1G_02714	82	24.6	4	1.18	19	5.81	7	2.06	0	0	0	0
SS1G_02760	0	0	0	0	3	0.92	5	1.47	0	0	51	15.14
SS1G_02781	4	1.2	28	8.26	3	0.92	17	5.01	9	2.76	58	17.22
SS1G_02790	6	1.8	0	0	0	0	0	0	0	0	0	0
SS1G_02808	16	4.8	7	2.06	13	3.98	18	5.3	8	2.45	14	4.16
SS1G_02812	2	0.6	0	0	0	0	0	0	0	0	0	0
SS1G_02828	141	42.29	650	191.74	112	34.26	0	0	0	0	8055	2391.74
SS1G_02845	543	162.87	59	17.4	437	133.66	328	96.58	1952	598.09	778	231.01
SS1G_02847	3	0.9	0	0	0	0	0	0	0	0	5	1.48
SS1G_02857	524	157.18	84	24.78	55	16.82	4	1.18	37	11.34	190	56.42
SS1G_02870	154	46.19	14	4.13	100	30.59	11	3.24	27	8.27	17	5.05
SS1G_02872	84	25.2	10	2.95	4	1.22	0	0	0	0	4	1.19
SS1G_02904	194	58.19	0	0	272	83.19	399	117.49	328	100.5	701	208.14
SS1G_02920	12	3.6	4	1.18	0	0	2	0.59	64	19.61	12	3.56
SS1G_02967	9	2.7	8	2.36	27	8.26	18	5.3	19	5.82	22	6.53
SS1G_02990	20	6	9	2.65	55	16.82	22	6.48	20	6.13	50	14.85
SS1G_03029	2	0.6	0	0	0	0	7	2.06	0	0	2	0.59
SS1G_03041	0	0	0	0	2	0.61	0	0	0	0	38	11.28
SS1G_03076	3	0.9	0	0	2	0.61	0	0	0	0	2	0.59
SS1G_03084	697	209.07	152	44.84	393	120.2	27	7.95	84	25.74	1693	502.7
SS1G_03138	71	21.3	35	10.32	15	4.59	64	18.84	47	14.4	3	0.89
SS1G_03146	2	0.6	0	0	0	0	9	2.65	0	0	8	2.38
SS1G_03160	23	6.9	4	1.18	37	11.32	23	6.77	5	1.53	11	3.27
SS1G_03181	6	1.8	40	11.8	3	0.92	0	0	6	1.84	18	5.34
SS1G_03214	12	3.6	9	2.65	70	21.41	7	2.06	2	0.61	111	32.96
SS1G_03221	70	21	34	10.03	104	31.81	104	30.62	110	33.7	98	29.1
SS1G_03230	1397	419.04	321	94.69	1317	402.81	128	37.69	210	64.34	599	177.86
SS1G_03268	21	6.3	2	0.59	2	0.61	2	0.59	0	0	15	4.45
SS1G_03282	52	15.6	9	2.65	30	9.18	59	17.37	37	11.34	53	15.74
SS1G_03286	0	0	2	0.59	3	0.92	0	0	2	0.61	7	2.08
SS1G_03289	2	0.6	0	0	8	2.45	22	6.48	4	1.23	6	1.78
SS1G_03308	189	56.69	216	63.72	146	44.65	101	29.74	79	24.21	170	50.48
SS1G_03326	17	5.1	4	1.18	8	2.45	6	1.77	37	11.34	0	0
SS1G_03361	378	113.38	2048	604.13	286	87.47	118	34.75	182	55.76	3555	1055.57
SS1G_03362	477	143.08	261	76.99	887	271.29	436	128.38	574	175.87	503	149.35
SS1G_03364	6	1.8	7	2.06	5	1.53	0	0	7	2.14	0	0
SS1G_03378	558	167.37	474	139.82	308	94.2	538	158.41	212	64.96	361	107.19
SS1G_03383	143	42.89	105	30.97	29	8.87	24	7.07	15	4.6	46	13.66
SS1G_03385	184	55.19	101	29.79	80	24.47	166	48.88	64	19.61	115	34.15
SS1G_03387	0	0	0	0	0	0	0	0	0	0	20	5.94
SS1G_03395	2	0.6	2	0.59	3	0.92	0	0	5	1.53	2	0.59
SS1G_03420	4	1.2	0	0	10	3.06	22	6.48	5	1.53	8	2.38
SS1G_03451	0	0	0	0	0	0	0	0	0	0	2	0.59
SS1G_03518	163	48.89	321	94.69	64	19.57	194	57.12	2786	853.63	245	72.75
SS1G_03523	16	4.8	0	0	2	0.61	13	3.83	33	10.11	36	10.69
SS1G_03535	0	0	0	0	0	0	0	0	0	0	3	0.89
SS1G_03540	3	0.9	0	0	2	0.61	0	0	4	1.23	11	3.27
SS1G_03576	5	1.5	48	14.16	0	0	13	3.83	5	1.53	24	7.13
SS1G_03602	7	2.1	10	2.95	20	6.12	7	2.06	12	3.68	751	222.99
SS1G_03606	431	129.28	144	42.48	948	289.95	1119	329.49	466	142.78	259	76.9
SS1G_03610	0	0	2	0.59	0	0	0	0	0	0	6	1.78
SS1G_03618	0	0	0	0	0	0	0	0	0	0	4	1.19
SS1G_03629	146	43.79	18	5.31	78	23.86	28	8.24	107	32.78	485	144.01
SS1G_03647	44	13.2	37	10.91	57	17.43	63	18.55	89	27.27	629	186.77
SS1G_03653	27	8.1	0	0	63	19.27	27	7.95	16	4.9	10	2.97
SS1G_03656	1016	304.75	64	18.88	20	6.12	26	7.66	8	2.45	82	24.35
SS1G_03687	0	0	0	0	2	0.61	0	0	0	0	0	0
SS1G_03740	4	1.2	6	1.77	12	3.67	16	4.71	17	5.21	9	2.67
SS1G_03744	0	0	0	0	7	2.14	6	1.77	6	1.84	4	1.19
SS1G_03795	0	0	2	0.59	0	0	0	0	0	0	0	0
SS1G_03800	0	0	0	0	0	0	9	2.65	0	0	0	0
SS1G_03803	5	1.5	5	1.47	13	3.98	7	2.06	21	6.43	6	1.78
SS1G_03819	30	9	18	5.31	12	3.67	7	2.06	11	3.37	9	2.67
SS1G_03900	0	0	0	0	0	0	4	1.18	0	0	0	0
SS1G_03941	163	48.89	18	5.31	257	78.6	225	66.25	162	49.64	51	15.14
SS1G_04030	853	255.86	627	184.95	78	23.86	4	1.18	5	1.53	182	54.04
SS1G_04085	56	16.8	46	13.57	161	49.24	10	2.94	31	9.5	97	28.8
SS1G_04088	350	104.98	13	3.83	110	33.64	34	10.01	64	19.61	5	1.48
SS1G_04095	125	37.49	25	7.37	120	36.7	88	25.91	25	7.66	339	100.66
SS1G_04116	16	4.8	50	14.75	0	0	0	0	0	0	5	1.48
SS1G_04152	19	5.7	5	1.47	10	3.06	33	9.72	79	24.21	25	7.42
SS1G_04154	119	35.69	311	91.74	148	45.27	131	38.57	176	53.93	365	108.38
SS1G_04155	2	0.6	0	0	0	0	0	0	0	0	0	0
SS1G_04171	4	1.2	2	0.59	3	0.92	0	0	0	0	4	1.19
SS1G_04177	2	0.6	0	0	0	0	0	0	0	0	6	1.78
SS1G_04196	113	33.89	2	0.59	4	1.22	6	1.77	16	4.9	20	5.94
SS1G_04200	1138	341.35	115	33.92	8	2.45	0	0	8	2.45	391	116.1
SS1G_04207	15	4.5	0	0	5	1.53	5	1.47	2	0.61	491	145.79
SS1G_04213	22	6.6	89	26.25	14	4.28	5	1.47	11	3.37	98	29.1
SS1G_04264	2	0.6	3	0.88	0	0	0	0	3	0.92	0	0
SS1G_04281	56	16.8	79	23.3	25	7.65	57	16.78	52	15.93	30	8.91
SS1G_04312	0	0	0	0	0	0	64	18.84	281	86.1	0	0
SS1G_04325	2	0.6	8	2.36	5	1.53	9	2.65	24	7.35	8	2.38
SS1G_04343	0	0	0	0	7	2.14	0	0	0	0	14	4.16
SS1G_04382	7	2.1	0	0	0	0	0	0	0	0	0	0
SS1G_04393	0	0	0	0	2	0.61	9	2.65	0	0	0	0
SS1G_04425	330	98.98	240	70.8	291	89	161	47.41	62	19	200	59.39
SS1G_04429	457	137.08	105	30.97	642	196.36	134	39.46	187	57.3	75	22.27
SS1G_04442	16	4.8	26	7.67	27	8.26	20	5.89	17	5.21	25	7.42
SS1G_04468	323	96.89	26	7.67	26	7.95	69	20.32	1448	443.67	1998	593.26
SS1G_04473	285	85.49	80	23.6	1313	401.59	469	138.1	214	65.57	798	236.95
SS1G_04490	93	27.9	35	10.32	90	27.53	140	41.22	176	53.93	170	50.48
SS1G_04497	447	134.08	233	68.73	149	45.57	36	10.6	22	6.74	149	44.24
SS1G_04530	56	16.8	72	21.24	0	0	8	2.36	5	1.53	49	14.55
SS1G_04541	35	10.5	0	0	20	6.12	17	5.01	12	3.68	82	24.35
SS1G_04551	9	2.7	2	0.59	26	7.95	11	3.24	0	0	254	75.42
SS1G_04552	0	0	0	0	0	0	0	0	0	0	2	0.59
SS1G_04553	0	0	0	0	0	0	0	0	6	1.84	3	0.89
SS1G_04592	44	13.2	37	10.91	38	11.62	93	27.38	10	3.06	213	63.25
SS1G_04601	104	31.2	25	7.37	39	11.93	25	7.36	87	26.66	25	7.42
SS1G_04606	63	18.9	24	7.08	64	19.57	58	17.08	49	15.01	35	10.39
SS1G_04611	0	0	0	0	0	0	0	0	2	0.61	0	0
SS1G_04618	2	0.6	0	0	0	0	2	0.59	2	0.61	0	0
SS1G_04633	7	2.1	0	0	12	3.67	138	40.63	18	5.52	0	0
SS1G_04662	69	20.7	6	1.77	38	11.62	125	36.81	149	45.65	146	43.35
SS1G_04683	72	21.6	2	0.59	121	37.01	481	141.63	65	19.92	30	8.91
SS1G_04685	305	91.49	451	133.04	585	178.92	455	133.98	548	167.91	654	194.19
SS1G_04719	240	71.99	306	90.27	229	70.04	254	74.79	293	89.78	106	31.47
SS1G_04725	0	0	0	0	52	15.9	3	0.88	70	21.45	0	0
SS1G_04766	10	3	12	3.54	8	2.45	10	2.94	18	5.52	11	3.27
SS1G_04773	3	0.9	0	0	3	0.92	14	4.12	8	2.45	0	0
SS1G_04786	8	2.4	6	1.77	51	15.6	34	10.01	48	14.71	36	10.69
SS1G_04790	61	18.3	86	25.37	5	1.53	21	6.18	21	6.43	8	2.38
SS1G_04823	9	2.7	4	1.18	7	2.14	5	1.47	10	3.06	6	1.78
SS1G_04850	155	46.49	20	5.9	163	49.85	189	55.65	112	34.32	34	10.1
SS1G_04852	3210	962.85	769	226.84	4872	1490.12	488	143.69	5923	1814.81	3005	892.26
SS1G_04871	0	0	0	0	0	0	0	0	0	0	7	2.08
SS1G_04875	2	0.6	0	0	0	0	0	0	13	3.98	0	0
SS1G_04881	217	65.09	3	0.88	36	11.01	23	6.77	3	0.92	6	1.78
SS1G_04885	4	1.2	4	1.18	6	1.84	2	0.59	0	0	6	1.78
SS1G_04892	401	120.28	991	292.33	183	55.97	170	50.06	265	81.2	683	202.8
SS1G_04923	24	7.2	0	0	0	0	0	0	0	0	3	0.89
SS1G_04945	211	63.29	519	153.1	317	96.96	39	11.48	35	10.72	917	272.28
SS1G_04946	11	3.3	4	1.18	20	6.12	10	2.94	6	1.84	16	4.75
SS1G_04958	105	31.5	11	3.24	303	92.67	288	84.8	170	52.09	638	189.44
SS1G_04971	0	0	3	0.88	0	0	0	0	0	0	4	1.19
SS1G_05037	73	21.9	68	20.06	79	24.16	48	14.13	15	4.6	191	56.71
SS1G_05049	435	130.48	15	4.42	343	104.91	186	54.77	273	83.65	206	61.17
SS1G_05061	233	69.89	39	11.5	154	47.1	22	6.48	73	22.37	120	35.63
SS1G_05073	332	99.58	50	14.75	45	13.76	32	9.42	28	8.58	213	63.25
SS1G_05103	0	0	3	0.88	2	0.61	0	0	0	0	0	0
SS1G_05110	21	6.3	0	0	13	3.98	3	0.88	10	3.06	12	3.56
SS1G_05112	97	29.1	0	0	93	28.44	556	163.71	1840	563.78	0	0
SS1G_05166	2	0.6	2	0.59	0	0	0	0	0	0	0	0
SS1G_05192	64	19.2	8	2.36	137	41.9	30	8.83	53	16.24	199	59.09
SS1G_05210	64	19.2	3	0.88	127	38.84	514	151.35	102	31.25	12	3.56
SS1G_05273	110	32.99	51	15.04	157	48.02	160	47.11	169	51.78	198	58.79
SS1G_05278	31	9.3	19	5.6	44	13.46	3	0.88	13	3.98	25	7.42
SS1G_05315	52	15.6	11	3.24	23	7.03	40	11.78	71	21.75	155	46.02
SS1G_05337	2	0.6	0	0	0	0	0	0	0	0	0	0
SS1G_05363	0	0	0	0	0	0	2	0.59	9	2.76	0	0
SS1G_05368	5	1.5	6	1.77	4	1.22	0	0	3	0.92	279	82.84
SS1G_05402	44	13.2	12	3.54	114	34.87	3	0.88	0	0	8	2.38
SS1G_05434	52	15.6	11	3.24	50	15.29	56	16.49	35	10.72	591	175.48
SS1G_05454	8	2.4	0	0	41	12.54	268	78.91	107	32.78	16	4.75
SS1G_05457	35	10.5	0	0	139	42.51	13	3.83	31	9.5	3	0.89
SS1G_05461	34	10.2	84	24.78	21	6.42	19	5.59	18	5.52	35	10.39
SS1G_05493	2	0.6	0	0	0	0	5	1.47	6	1.84	0	0
SS1G_05494	0	0	0	0	4	1.22	2	0.59	0	0	0	0
SS1G_05592	2	0.6	0	0	5	1.53	4	1.18	3	0.92	9	2.67
SS1G_05606	11	3.3	0	0	4	1.22	5	1.47	6	1.84	3	0.89
SS1G_05609	0	0	0	0	0	0	2	0.59	2	0.61	0	0
SS1G_05612	5	1.5	5	1.47	39	11.93	36	10.6	18	5.52	9	2.67
SS1G_05644	44	13.2	69	20.35	433	132.43	49	14.43	72	22.06	137	40.68
SS1G_05668	3	0.9	0	0	0	0	0	0	0	0	2	0.59
SS1G_05677	32	9.6	0	0	24	7.34	10	2.94	0	0	3	0.89
SS1G_05775	11	3.3	3	0.88	148	45.27	19	5.59	6	1.84	47	13.96
SS1G_05784	2	0.6	2	0.59	0	0	0	0	0	0	0	0
SS1G_05794	1586	475.73	205	60.47	234	71.57	36	10.6	53	16.24	596	176.97
SS1G_05802	78	23.4	79	23.3	105	32.11	91	26.8	55	16.85	37	10.99
SS1G_05832	14	4.2	297	87.61	2	0.61	0	0	0	0	29	8.61
SS1G_05890	0	0	0	0	0	0	0	0	14	4.29	0	0
SS1G_05895	83	24.9	46	13.57	37	11.32	21	6.18	27	8.27	40	11.88
SS1G_05917	1820	545.92	4	1.18	323	98.79	202	59.48	0	0	65	19.3
SS1G_05925	10	3	0	0	9	2.75	26	7.66	0	0	2	0.59
SS1G_05939	38	11.4	0	0	46	14.07	75	22.08	1565	479.52	2	0.59
SS1G_05989	85	25.5	0	0	39	11.93	26	7.66	100	30.64	74	21.97
SS1G_05996	33	9.9	13	3.83	17	5.2	84	24.73	20	6.13	11	3.27
SS1G_06009	15	4.5	0	0	26	7.95	38	11.19	50	15.32	8	2.38
SS1G_06027	153	45.89	66	19.47	138	42.21	178	52.41	201	61.59	157	46.62
SS1G_06037	137	41.09	13	3.83	357	109.19	298	87.75	1782	546.01	746	221.51
SS1G_06054	0	0	0	0	2	0.61	0	0	0	0	0	0
SS1G_06067	0	0	4	1.18	0	0	0	0	0	0	0	0
SS1G_06119	53	15.9	6	1.77	68	20.8	210	61.83	144	44.12	144	42.76
SS1G_06125	0	0	0	0	5	1.53	2	0.59	0	0	2	0.59
SS1G_06213	29	8.7	2	0.59	5	1.53	9	2.65	8	2.45	4	1.19
SS1G_06235	8	2.4	0	0	12	3.67	17	5.01	7	2.14	14	4.16
SS1G_06264	0	0	0	0	0	0	5	1.47	0	0	0	0
SS1G_06293	35	10.5	5	1.47	270	82.58	51	15.02	288	88.24	59	17.52
SS1G_06297	3	0.9	0	0	0	0	0	0	0	0	0	0
SS1G_06333	2	0.6	3	0.88	0	0	0	0	0	0	6	1.78
SS1G_06336	10	3	10	2.95	10	3.06	0	0	4	1.23	3	0.89
SS1G_06349	0	0	0	0	0	0	0	0	0	0	2	0.59
SS1G_06412	67	20.1	0	0	76	23.24	230	67.72	4503	1379.72	0	0
SS1G_06513	7	2.1	4	1.18	4	1.22	2	0.59	14	4.29	6	1.78
SS1G_06534	0	0	0	0	0	0	0	0	2	0.61	11	3.27
SS1G_06539	0	0	0	0	0	0	0	0	3	0.92	0	0
SS1G_06590	21	6.3	7	2.06	5	1.53	0	0	9	2.76	27	8.02
SS1G_06729	197	59.09	375	110.62	363	111.02	345	101.59	240	73.54	593	176.08
SS1G_06765	49	14.7	0	0	453	138.55	501	147.52	87	26.66	18	5.34
SS1G_06817	64	19.2	21	6.19	55	16.82	32	9.42	47	14.4	139	41.27
SS1G_06834	15	4.5	0	0	108	33.03	84	24.73	32	9.8	42	12.47
SS1G_06849	0	0	0	0	0	0	4	1.18	58	17.77	0	0
SS1G_06890	0	0	0	0	0	0	0	0	0	0	7	2.08
SS1G_06942	223	66.89	22	6.49	33	10.09	91	26.8	66	20.22	26	7.72
SS1G_06988	2	0.6	2	0.59	4	1.22	10	2.94	15	4.6	2	0.59
SS1G_06993	3	0.9	0	0	2	0.61	2	0.59	5	1.53	15	4.45
SS1G_07015	160	47.99	27	7.96	184	56.28	106	31.21	621	190.27	246	73.04
SS1G_07022	12	3.6	6	1.77	98	29.97	178	52.41	15	4.6	45	13.36
SS1G_07027	3926	1177.62	405	119.47	397	121.42	2544	749.08	88	26.96	743	220.62
SS1G_07039	3	0.9	0	0	5	1.53	19	5.59	19	5.82	158	46.91
SS1G_07076	4	1.2	0	0	0	0	0	0	0	0	0	0
SS1G_07093	272	81.59	2	0.59	13	3.98	8	2.36	10	3.06	3	0.89
SS1G_07146	149	44.69	0	0	401	122.65	88	25.91	229	70.17	3218	955.51
SS1G_07162	3	0.9	0	0	5	1.53	2	0.59	3	0.92	18	5.34
SS1G_07183	830	248.96	178	52.51	594	181.68	254	74.79	1910	585.22	300	89.08
SS1G_07184	119	35.69	148	43.66	204	62.39	55	16.19	91	27.88	425	126.19
SS1G_07224	7	2.1	0	0	0	0	0	0	0	0	0	0
SS1G_07234	71	21.3	33	9.73	76	23.24	59	17.37	36	11.03	93	27.61
SS1G_07268	298	89.39	335	98.82	76	23.24	130	38.28	268	82.12	212	62.95
SS1G_07280	23	6.9	0	0	42	12.85	107	31.51	12	3.68	60	17.82
SS1G_07320	6	1.8	3	0.88	3	0.92	13	3.83	28	8.58	17	5.05
SS1G_07354	0	0	0	0	2	0.61	0	0	0	0	0	0
SS1G_07359	11	3.3	0	0	13	3.98	2	0.59	28	8.58	0	0
SS1G_07393	2	0.6	0	0	6	1.84	4	1.18	8	2.45	6	1.78
SS1G_07404	835	250.46	70	20.65	42	12.85	37	10.89	10	3.06	2021	600.09
SS1G_07416	18	5.4	3	0.88	13	3.98	0	0	0	0	3	0.89
SS1G_07496	39	11.7	0	0	15	4.59	63	18.55	33	10.11	96	28.5
SS1G_07498	40	12	4	1.18	16	4.89	7	2.06	9	2.76	49	14.55
SS1G_07526	89	26.7	6	1.77	183	55.97	89	26.21	5	1.53	20	5.94
SS1G_07532	0	0	0	0	3	0.92	58	17.08	3	0.92	0	0
SS1G_07552	5	1.5	0	0	7	2.14	0	0	0	0	0	0
SS1G_07554	17	5.1	4	1.18	74	22.63	0	0	2	0.61	0	0
SS1G_07558	84	25.2	26	7.67	295	90.23	331	97.46	529	162.09	249	73.93
SS1G_07571	2	0.6	0	0	0	0	5	1.47	33	10.11	0	0
SS1G_07579	0	0	4	1.18	0	0	0	0	0	0	2	0.59
SS1G_07586	285	85.49	41	12.09	459	140.39	178	52.41	219	67.1	98	29.1
SS1G_07613	129	38.69	98	28.91	110	33.64	79	23.26	180	55.15	121	35.93
SS1G_07639	508	152.38	137	40.41	6	1.84	37	10.89	17	5.21	69	20.49
SS1G_07655	0	0	10	2.95	3	0.92	3	0.88	2	0.61	59	17.52
SS1G_07656	0	0	3	0.88	0	0	0	0	0	0	0	0
SS1G_07661	0	0	6	1.77	0	0	0	0	0	0	6	1.78
SS1G_07663	2	0.6	3	0.88	0	0	0	0	2	0.61	5	1.48
SS1G_07667	11	3.3	0	0	14	4.28	0	0	9	2.76	0	0
SS1G_07669	0	0	0	0	0	0	0	0	10	3.06	0	0
SS1G_07716	8	2.4	0	0	6	1.84	2	0.59	23	7.05	13	3.86
SS1G_07723	0	0	5	1.47	2	0.61	3	0.88	0	0	4	1.19
SS1G_07749	0	0	0	0	0	0	3	0.88	0	0	21	6.24
SS1G_07758	199	59.69	6	1.77	205	62.7	288	84.8	192	58.83	22	6.53
SS1G_07780	21	6.3	2	0.59	90	27.53	26	7.66	158	48.41	20	5.94
SS1G_07784	6	1.8	0	0	7	2.14	0	0	7	2.14	3	0.89
SS1G_07812	2	0.6	2	0.59	3	0.92	0	0	0	0	0	0
SS1G_07825	47	14.1	12	3.54	77	23.55	102	30.03	120	36.77	21	6.24
SS1G_07836	6	1.8	7	2.06	0	0	0	0	0	0	8	2.38
SS1G_07837	0	0	2	0.59	0	0	0	0	0	0	0	0
SS1G_07863	0	0	0	0	4	1.22	0	0	4	1.23	8	2.38
SS1G_07893	223	66.89	99	29.2	153	46.8	212	62.42	267	81.81	139	41.27
SS1G_07897	0	0	2	0.59	9	2.75	0	0	0	0	0	0
SS1G_07901	5	1.5	10	2.95	7	2.14	2	0.59	8	2.45	34	10.1
SS1G_07928	33	9.9	14	4.13	106	32.42	119	35.04	162	49.64	75	22.27
SS1G_07938	99	29.7	58	17.11	176	53.83	51	15.02	328	100.5	140	41.57
SS1G_07942	8	2.4	3	0.88	0	0	0	0	0	0	17	5.05
SS1G_07947	0	0	0	0	3	0.92	0	0	12	3.68	2	0.59
SS1G_08104	2	0.6	5	1.47	6	1.84	0	0	0	0	177	52.56
SS1G_08110	25	7.5	14	4.13	0	0	0	0	0	0	21	6.24
SS1G_08128	0	0	0	0	10	3.06	27	7.95	15	4.6	2	0.59
SS1G_08163	0	0	0	0	5	1.53	0	0	0	0	12	3.56
SS1G_08208	0	0	0	0	0	0	6	1.77	0	0	3	0.89
SS1G_08215	8	2.4	0	0	0	0	6	1.77	3	0.92	2	0.59
SS1G_08229	0	0	0	0	0	0	0	0	0	0	13	3.86
SS1G_08235	0	0	0	0	6	1.84	0	0	0	0	5	1.48
SS1G_08263	391	117.28	47	13.86	188	57.5	253	74.5	305	93.45	85	25.24
SS1G_08272	832	249.56	493	145.43	92	28.14	84	24.73	103	31.56	256	76.01
SS1G_08295	169	50.69	138	40.71	146	44.65	135	39.75	78	23.9	227	67.4
SS1G_08361	0	0	0	0	0	0	0	0	0	0	4	1.19
SS1G_08366	132	39.59	34	10.03	41	12.54	35	10.31	72	22.06	50	14.85
SS1G_08421	6	1.8	25	7.37	5	1.53	4	1.18	13	3.98	4	1.19
SS1G_08493	5	1.5	0	0	2	0.61	0	0	11	3.37	0	0
SS1G_08528	0	0	0	0	0	0	29	8.54	0	0	0	0
SS1G_08529	10	3	2	0.59	14	4.28	525	154.59	0	0	2	0.59
SS1G_08540	4	1.2	0	0	0	0	3	0.88	2	0.61	0	0
SS1G_08548	0	0	0	0	4	1.22	0	0	0	0	4	1.19
SS1G_08583	3	0.9	0	0	0	0	0	0	2	0.61	3	0.89
SS1G_08587	113	33.89	16	4.72	17	5.2	26	7.66	43	13.18	18	5.34
SS1G_08595	0	0	0	0	0	0	0	0	3	0.92	0	0
SS1G_08618	907	272.06	478	141	505	154.46	329	96.87	514	157.49	993	294.85
SS1G_08621	216	64.79	48	14.16	128	39.15	211	62.13	200	61.28	480	142.52
SS1G_08634	16	4.8	0	0	18	5.51	9	2.65	2	0.61	81	24.05
SS1G_08644	0	0	2	0.59	0	0	0	0	0	0	20	5.94
SS1G_08645	422	126.58	176	51.92	87	26.61	4	1.18	3	0.92	692	205.47
SS1G_08695	611	183.27	121	35.69	25	7.65	0	0	5	1.53	28	8.31
SS1G_08698	64	19.2	0	0	168	51.38	352	103.65	295	90.39	15	4.45
SS1G_08744	11	3.3	27	7.96	11	3.36	2	0.59	16	4.9	32	9.5
SS1G_08786	3	0.9	0	0	3	0.92	23	6.77	11	3.37	2	0.59
SS1G_08814	2	0.6	0	0	0	0	0	0	0	0	0	0
SS1G_08834	0	0	0	0	0	0	0	0	3	0.92	0	0
SS1G_08858	0	0	0	0	0	0	0	0	0	0	16	4.75
SS1G_08889	123	36.89	3	0.88	14	4.28	100	29.45	130	39.83	542	160.93
SS1G_08892	0	0	0	0	0	0	2	0.59	0	0	0	0
SS1G_08894	10	3	19	5.6	2	0.61	0	0	5	1.53	6	1.78
SS1G_08907	832	249.56	234	69.03	801	244.99	170	50.06	43	13.18	234	69.48
SS1G_08912	101	30.3	84	24.78	17	5.2	26	7.66	25	7.66	79	23.46
SS1G_08917	251	75.29	74	21.83	109	33.34	119	35.04	114	34.93	59	17.52
SS1G_08927	141	42.29	29	8.55	161	49.24	420	123.67	134	41.06	116	34.44
SS1G_08980	26	7.8	20	5.9	71	21.72	102	30.03	92	28.19	51	15.14
SS1G_09000	0	0	0	0	0	0	2	0.59	0	0	0	0
SS1G_09020	0	0	0	0	0	0	0	0	0	0	60	17.82
SS1G_09033	10	3	6	1.77	11	3.36	11	3.24	2	0.61	11	3.27
SS1G_09050	44	13.2	2	0.59	29	8.87	38	11.19	77	23.59	22	6.53
SS1G_09060	14	4.2	0	0	0	0	0	0	2	0.61	0	0
SS1G_09100	0	0	0	0	7	2.14	6	1.77	7	2.14	7	2.08
SS1G_09118	0	0	0	0	40	12.23	7	2.06	5	1.53	10	2.97
SS1G_09129	4	1.2	0	0	3	0.92	0	0	2	0.61	20	5.94
SS1G_09130	0	0	0	0	6	1.84	0	0	3	0.92	8	2.38
SS1G_09143	120	35.99	2	0.59	935	285.97	583	171.67	43	13.18	14	4.16
SS1G_09169	0	0	0	0	2	0.61	0	0	0	0	0	0
SS1G_09196	0	0	0	0	3	0.92	0	0	0	0	0	0
SS1G_09215	18	5.4	19	5.6	4	1.22	0	0	15	4.6	4	1.19
SS1G_09216	196	58.79	140	41.3	57	17.43	32	9.42	95	29.11	136	40.38
SS1G_09219	0	0	0	0	2	0.61	2	0.59	0	0	4	1.19
SS1G_09246	25	7.5	2	0.59	2	0.61	0	0	0	0	197	58.49
SS1G_09248	100	30	129	38.05	411	125.71	14	4.12	9	2.76	4050	1202.55
SS1G_09251	6	1.8	0	0	10	3.06	4	1.18	3	0.92	2	0.59
SS1G_09268	411	123.28	273	80.53	396	121.12	287	84.51	230	70.47	466	138.37
SS1G_09270	10	3	0	0	11	3.36	0	0	0	0	22	6.53
SS1G_09278	0	0	3	0.88	0	0	0	0	2	0.61	0	0
SS1G_09365	74	22.2	9	2.65	4	1.22	11	3.24	4	1.23	3	0.89
SS1G_09380	2	0.6	4	1.18	3	0.92	3	0.88	7	2.14	4	1.19
SS1G_09381	12	3.6	0	0	24	7.34	16	4.71	56	17.16	0	0
SS1G_09392	194	58.19	18	5.31	67	20.49	2	0.59	0	0	212	62.95
SS1G_09403	2	0.6	0	0	9	2.75	0	0	15	4.6	8	2.38
SS1G_09420	0	0	0	0	2	0.61	3	0.88	0	0	0	0
SS1G_09475	2	0.6	26	7.67	5	1.53	0	0	2	0.61	32	9.5
SS1G_09495	10	3	13	3.83	12	3.67	0	0	5	1.53	5	1.48
SS1G_09578	4	1.2	0	0	137	41.9	8741	2573.8	346	106.01	31	9.2
SS1G_09766	3	0.9	0	0	0	0	0	0	0	0	0	0
SS1G_09782	2943	882.76	190	56.05	35	10.7	33	9.72	28	8.58	1106	328.4
SS1G_09841	0	0	0	0	2	0.61	0	0	0	0	0	0
SS1G_09844	0	0	0	0	745	227.86	232	68.31	241	73.84	0	0
SS1G_09858	14	4.2	8	2.36	6	1.84	13	3.83	4	1.23	71	21.08
SS1G_09861	0	0	0	0	0	0	0	0	0	0	9	2.67
SS1G_09866	11	3.3	2	0.59	55	16.82	6	1.77	4	1.23	548	162.72
SS1G_09882	3	0.9	2	0.59	0	0	0	0	0	0	0	0
SS1G_09909	2	0.6	0	0	2	0.61	16	4.71	2	0.61	0	0
SS1G_09959	101	30.3	35	10.32	7	2.14	10	2.94	35	10.72	33	9.8
SS1G_09960	56	16.8	33	9.73	60	18.35	79	23.26	60	18.38	42	12.47
SS1G_09965	603	180.87	272	80.24	29	8.87	26	7.66	13	3.98	89	26.43
SS1G_09968	0	0	0	0	22	6.73	4	1.18	4	1.23	0	0
SS1G_09994	0	0	0	0	0	0	5	1.47	3	0.92	2	0.59
SS1G_10012	35	10.5	62	18.29	35	10.7	28	8.24	29	8.89	15	4.45
SS1G_10038	277	83.09	124	36.58	149	45.57	275	80.97	941	288.32	546	162.12
SS1G_10062	213	63.89	168	49.56	135	41.29	158	46.52	154	47.19	155	46.02
SS1G_10071	9	2.7	0	0	12	3.67	85	25.03	3	0.92	37	10.99
SS1G_10092	0	0	2	0.59	14	4.28	0	0	0	0	14	4.16
SS1G_10096	4429	1328.5	724	213.57	1564	478.36	151	44.46	345	105.71	258	76.61
SS1G_10151	29	8.7	6	1.77	5	1.53	17	5.01	12	3.68	21	6.24
SS1G_10161	31	9.3	23	6.78	7	2.14	0	0	28	8.58	4	1.19
SS1G_10165	23	6.9	65	19.17	29	8.87	6	1.77	0	0	323	95.91
SS1G_10167	350	104.98	25242	7445.98	471	144.06	4	1.18	11	3.37	4529	1344.78
SS1G_10172	39	11.7	12	3.54	0	0	0	0	0	0	6	1.78
SS1G_10178	66	19.8	101	29.79	98	29.97	122	35.92	130	39.83	118	35.04
SS1G_10254	0	0	3	0.88	0	0	0	0	0	0	0	0
SS1G_10257	3	0.9	0	0	5	1.53	2	0.59	0	0	3	0.89
SS1G_10311	17	5.1	4	1.18	0	0	0	0	0	0	65	19.3
SS1G_10353	1652	495.52	220	64.9	13776	4213.44	3314	975.81	8513	2608.39	2828	839.71
SS1G_10420	8	2.4	0	0	2	0.61	0	0	0	0	6	1.78
SS1G_10439	36187	10854.4	7	2.06	8	2.45	21	6.18	854	261.67	167	49.59
SS1G_10482	55	16.5	53	15.63	37	11.32	4	1.18	13	3.98	205	60.87
SS1G_10496	24	7.2	4	1.18	5	1.53	11	3.24	6	1.84	6	1.78
SS1G_10534	19	5.7	0	0	3	0.92	9	2.65	22	6.74	8	2.38
SS1G_10553	19	5.7	24	7.08	12	3.67	12	3.53	13	3.98	20	5.94
SS1G_10572	261	78.29	121	35.69	191	58.42	232	68.31	331	101.42	299	88.78
SS1G_10582	512	153.58	1085	320.06	1079	330.02	1002	295.04	1094	335.2	2237	664.22
SS1G_10668	2	0.6	0	0	0	0	0	0	0	0	0	0
SS1G_10683	31	9.3	11	3.24	85	26	62	18.26	1549	474.61	481	142.82
SS1G_10684	6	1.8	0	0	0	0	0	0	3	0.92	4	1.19
SS1G_10698	0	0	0	0	0	0	0	0	0	0	2	0.59
SS1G_10704	9	2.7	14	4.13	5	1.53	0	0	6	1.84	0	0
SS1G_10707	32	9.6	3	0.88	2	0.61	7	2.06	8	2.45	385	114.32
SS1G_10728	0	0	0	0	0	0	0	0	2	0.61	0	0
SS1G_10746	0	0	2	0.59	0	0	0	0	10	3.06	11	3.27
SS1G_10768	7	2.1	5	1.47	8	2.45	35	10.31	29	8.89	6	1.78
SS1G_10796	292	87.59	8	2.36	0	0	2	0.59	9	2.76	195	57.9
SS1G_10827	0	0	0	0	0	0	0	0	2	0.61	0	0
SS1G_10836	16	4.8	6	1.77	3	0.92	2	0.59	0	0	2	0.59
SS1G_10842	0	0	2	0.59	0	0	2	0.59	0	0	25	7.42
SS1G_10867	95	28.5	34	10.03	3	0.92	9	2.65	4	1.23	10	2.97
SS1G_10892	8	2.4	7	2.06	3	0.92	0	0	3	0.92	40	11.88
SS1G_10905	12984	3894.6	203	59.88	2771	847.52	1495	440.2	333	102.03	1253	372.05
SS1G_10910	31	9.3	43	12.68	26	7.95	32	9.42	68	20.84	77	22.86
SS1G_10915	0	0	0	0	0	0	0	0	0	0	3	0.89
SS1G_10923	5	1.5	0	0	2	0.61	2	0.59	0	0	5	1.48
SS1G_10936	3	0.9	0	0	8	2.45	9	2.65	32	9.8	16	4.75
SS1G_10940	0	0	2	0.59	0	0	7	2.06	6	1.84	6	1.78
SS1G_10949	0	0	0	0	0	0	5	1.47	180	55.15	0	0
SS1G_10956	3	0.9	0	0	0	0	0	0	0	0	0	0
SS1G_10981	228	68.39	202	59.59	173	52.91	159	46.82	123	37.69	137	40.68
SS1G_11055	38	11.4	0	0	11	3.36	14	4.12	24	7.35	51	15.14
SS1G_11057	0	0	0	0	0	0	0	0	0	0	3	0.89
SS1G_11065	32	9.6	7	2.06	23	7.03	32	9.42	7	2.14	0	0
SS1G_11085	2	0.6	0	0	0	0	0	0	0	0	0	0
SS1G_11108	4	1.2	0	0	11	3.36	9	2.65	12	3.68	0	0
SS1G_11120	10	3	7	2.06	23	7.03	0	0	0	0	0	0
SS1G_11126	6	1.8	285	84.07	0	0	0	0	0	0	57	16.92
SS1G_11129	200	59.99	435	128.32	141	43.13	80	23.56	178	54.54	398	118.18
SS1G_11189	14	4.2	0	0	110	33.64	32	9.42	7	2.14	633	187.95
SS1G_11202	42	12.6	33	9.73	16	4.89	7	2.06	129	39.53	53	15.74
SS1G_11216	888	266.36	1140	336.28	1135	347.14	1066	313.89	1991	610.04	4315	1281.23
SS1G_11239	200	59.99	2	0.59	151	46.18	25	7.36	56	17.16	16	4.75
SS1G_11256	8	2.4	0	0	8	2.45	10	2.94	7	2.14	7	2.08
SS1G_11332	145	43.49	34	10.03	102	31.2	115	33.86	77	23.59	80	23.75
SS1G_11366	7	2.1	3	0.88	0	0	0	0	0	0	4	1.19
SS1G_11382	7	2.1	0	0	5	1.53	4	1.18	0	0	0	0
SS1G_11412	4	1.2	0	0	2	0.61	2	0.59	2	0.61	8	2.38
SS1G_11413	0	0	3	0.88	7	2.14	2	0.59	3	0.92	0	0
SS1G_11468	9185	2755.08	890	262.54	263	80.44	17	5.01	6	1.84	19388	5756.8
SS1G_11535	3	0.9	2	0.59	0	0	0	0	0	0	7	2.08
SS1G_11551	5	1.5	0	0	3	0.92	0	0	0	0	4	1.19
SS1G_11578	2	0.6	3	0.88	0	0	3	0.88	6	1.84	29	8.61
SS1G_11579	16	4.8	0	0	20	6.12	0	0	0	0	7	2.08
SS1G_11585	29	8.7	4	1.18	39	11.93	90	26.5	40	12.26	226	67.11
SS1G_11600	3	0.9	0	0	0	0	0	0	0	0	0	0
SS1G_11700	56	16.8	23	6.78	5	1.53	11	3.24	7	2.14	239	70.97
SS1G_11703	0	0	0	0	0	0	3	0.88	0	0	0	0
SS1G_11754	30	9	7	2.06	40	12.23	68	20.02	47	14.4	26	7.72
SS1G_11768	18	5.4	0	0	80	24.47	152	44.76	57	17.46	7	2.08
SS1G_11818	419	125.68	168	49.56	298	91.14	251	73.91	668	204.68	806	239.32
SS1G_11823	2	0.6	0	0	2	0.61	10	2.94	9	2.76	0	0
SS1G_11830	19	5.7	16	4.72	16	4.89	21	6.18	28	8.58	9	2.67
SS1G_11853	64	19.2	15	4.42	86	26.3	111	32.68	29	8.89	74	21.97
SS1G_11886	2	0.6	4	1.18	3	0.92	0	0	0	0	0	0
SS1G_11910	4	1.2	0	0	2	0.61	0	0	2	0.61	2	0.59
SS1G_11912	18	5.4	0	0	0	0	0	0	0	0	2	0.59
SS1G_11922	0	0	0	0	0	0	4	1.18	0	0	42	12.47
SS1G_11927	0	0	0	0	23	7.03	7	2.06	9	2.76	0	0
SS1G_11929	0	0	0	0	9	2.75	0	0	9	2.76	0	0
SS1G_11930	4	1.2	2	0.59	2	0.61	0	0	0	0	50	14.85
SS1G_11977	5	1.5	9	2.65	2	0.61	0	0	0	0	0	0
SS1G_11988	446	133.78	15	4.42	116	35.48	7	2.06	2	0.61	139	41.27
SS1G_11992	26	7.8	245	72.27	110	33.64	16	4.71	5	1.53	1412	419.26
SS1G_12017	603	180.87	427	125.96	602	184.12	607	178.73	575	176.18	684	203.1
SS1G_12024	4	1.2	7	2.06	4	1.22	2	0.59	0	0	21	6.24
SS1G_12043	309	92.69	131	38.64	313	95.73	530	156.06	394	120.72	288	85.51
SS1G_12048	3	0.9	945	278.76	25	7.65	2	0.59	3	0.92	2889	857.82
SS1G_12057	102	30.6	22	6.49	20	6.12	92	27.09	18	5.52	99	29.4
SS1G_12059	13	3.9	15	4.42	39	11.93	24	7.07	0	0	21	6.24
SS1G_12080	0	0	3	0.88	3	0.92	0	0	6	1.84	6	1.78
SS1G_12083	9	2.7	8	2.36	6	1.84	0	0	0	0	23	6.83
SS1G_12165	103	30.9	106	31.27	259	79.22	149	43.87	420	128.69	688	204.28
SS1G_12191	0	0	0	0	5	1.53	0	0	0	0	65	19.3
SS1G_12198	0	0	0	0	2	0.61	0	0	0	0	0	0
SS1G_12210	2	0.6	14	4.13	0	0	0	0	0	0	2	0.59
SS1G_12239	16	4.8	23	6.78	7	2.14	0	0	4	1.23	12	3.56
SS1G_12262	24	7.2	4	1.18	24	7.34	6	1.77	67	20.53	12	3.56
SS1G_12263	7	2.1	5	1.47	16	4.89	5	1.47	15	4.6	26	7.72
SS1G_12283	121	36.29	83	24.48	75	22.94	110	32.39	134	41.06	165	48.99
SS1G_12287	9	2.7	0	0	7	2.14	0	0	0	0	2	0.59
SS1G_12291	9	2.7	0	0	7	2.14	0	0	5	1.53	2	0.59
SS1G_12294	0	0	2	0.59	7	2.14	0	0	0	0	0	0
SS1G_12320	2	0.6	0	0	0	0	4	1.18	0	0	0	0
SS1G_12336	30	9	210	61.95	79	24.16	2	0.59	4	1.23	61	18.11
SS1G_12383	89	26.7	50	14.75	5	1.53	11	3.24	10	3.06	12	3.56
SS1G_12413	1408	422.34	195	57.52	304	92.98	17	5.01	153	46.88	4445	1319.83
SS1G_12481	2	0.6	0	0	3	0.92	0	0	5	1.53	0	0
SS1G_12499	11	3.3	40	11.8	0	0	5	1.47	7	2.14	33	9.8
SS1G_12500	184	55.19	89	26.25	131	40.07	55	16.19	227	69.55	292	86.7
SS1G_12509	87	26.1	0	0	56	17.13	70	20.61	197	60.36	0	0
SS1G_12605	7	2.1	0	0	6	1.84	4	1.18	0	0	110	32.66
SS1G_12609	46	13.8	36	10.62	11	3.36	9	2.65	42	12.87	33	9.8
SS1G_12619	38	11.4	49	14.45	74	22.63	47	13.84	19	5.82	10	2.97
SS1G_12660	36	10.8	5	1.47	28	8.56	6	1.77	9	2.76	6	1.78
SS1G_12709	3	0.9	0	0	0	0	5	1.47	0	0	4	1.19
SS1G_12721	0	0	0	0	0	0	0	0	0	0	3	0.89
SS1G_12724	8	2.4	7	2.06	6	1.84	5	1.47	10	3.06	8	2.38
SS1G_12771	0	0	0	0	8	2.45	7	2.06	10	3.06	9	2.67
SS1G_12856	0	0	5	1.47	0	0	2	0.59	0	0	0	0
SS1G_12885	1008	302.35	3754	1107.37	2246	686.95	2287	673.41	2992	916.75	2732	811.2
SS1G_12889	0	0	0	0	0	0	0	0	19	5.82	0	0
SS1G_12907	65	19.5	94	27.73	477	145.89	11	3.24	24	7.35	1936	574.85
SS1G_12917	4	1.2	0	0	8	2.45	22	6.48	11	3.37	38	11.28
SS1G_12930	51	15.3	33	9.73	67	20.49	16	4.71	13	3.98	55	16.33
SS1G_12937	42	12.6	2	0.59	0	0	15	4.42	19	5.82	91	27.02
SS1G_12938	20	6	5	1.47	12	3.67	0	0	5	1.53	5	1.48
SS1G_12945	31	9.3	34	10.03	40	12.23	70	20.61	56	17.16	32	9.5
SS1G_12963	3	0.9	0	0	0	0	0	0	0	0	0	0
SS1G_12969	195	58.49	178	52.51	240	73.4	92	27.09	211	64.65	155	46.02
SS1G_12995	0	0	0	0	2	0.61	0	0	0	0	0	0
SS1G_13035	96	28.8	4	1.18	0	0	20	5.89	219	67.1	21	6.24
SS1G_13036	236	70.79	20	5.9	20	6.12	38	11.19	517	158.41	52	15.44
SS1G_13039	4	1.2	0	0	0	0	4	1.18	11	3.37	6	1.78
SS1G_13046	100	30	37	10.91	121	37.01	159	46.82	138	42.28	81	24.05
SS1G_13110	0	0	0	0	0	0	0	0	5	1.53	0	0
SS1G_13115	0	0	0	0	4	1.22	0	0	0	0	0	0
SS1G_13192	17	5.1	7	2.06	14	4.28	15	4.42	20	6.13	0	0
SS1G_13199	3	0.9	47	13.86	0	0	10	2.94	2	0.61	52	15.44
SS1G_13240	0	0	0	0	0	0	0	0	2	0.61	0	0
SS1G_13255	205	61.49	5	1.47	443	135.49	1472	433.43	538	164.84	1545	458.75
SS1G_13277	0	0	0	0	9	2.75	0	0	0	0	0	0
SS1G_13300	46	13.8	70	20.65	107	32.73	104	30.62	201	61.59	110	32.66
SS1G_13385	8	2.4	0	0	35	10.7	17	5.01	3	0.92	79	23.46
SS1G_13386	182	54.59	29	8.55	139	42.51	0	0	2	0.61	4971	1476.02
SS1G_13470	4	1.2	0	0	0	0	0	0	0	0	2	0.59
SS1G_13501	0	0	0	0	0	0	0	0	0	0	22	6.53
SS1G_13573	127	38.09	199	58.7	83	25.39	127	37.4	91	27.88	102	30.29
SS1G_13578	253	75.89	5	1.47	1578	482.64	1395	410.76	811	248.49	136	40.38
SS1G_13589	0	0	2	0.59	5	1.53	0	0	0	0	2	0.59
SS1G_13599	138	41.39	39	11.5	2	0.61	0	0	0	0	74	21.97
SS1G_13660	33	9.9	66	19.47	48	14.68	62	18.26	108	33.09	141	41.87
SS1G_13668	8	2.4	0	0	31	9.48	29	8.54	37	11.34	2	0.59
SS1G_13732	37	11.1	197	58.11	99	30.28	10	2.94	16	4.9	369	109.57
SS1G_13736	14	4.2	0	0	137	41.9	94	27.68	28	8.58	35	10.39
SS1G_13745	182	54.59	80	23.6	201	61.48	531	156.35	319	97.74	149	44.24
SS1G_13759	0	0	0	0	0	0	18	5.3	14	4.29	0	0
SS1G_13762	75	22.5	64	18.88	78	23.86	134	39.46	161	49.33	90	26.72
SS1G_13764	133	39.89	256	75.52	33	10.09	66	19.43	46	14.09	558	165.68
SS1G_13777	312	93.59	52	15.34	10	3.06	30	8.83	95	29.11	31	9.2
SS1G_13783	13	3.9	0	0	0	0	15	4.42	9	2.76	0	0
SS1G_13785	0	0	0	0	2	0.61	0	0	2	0.61	0	0
SS1G_13809	110	32.99	51	15.04	57	17.43	59	17.37	103	31.56	64	19
SS1G_13860	5	1.5	2	0.59	19	5.81	0	0	0	0	0	0
SS1G_13872	81	24.3	0	0	310	94.81	192	56.53	123	37.69	76	22.57
SS1G_13910	3268	980.25	2537	748.37	755	230.92	74	21.79	296	90.69	1371	407.09
SS1G_13922	61	18.3	298	87.91	7	2.14	9	2.65	40	12.26	521	154.7
SS1G_13965	54	16.2	16	4.72	18	5.51	16	4.71	84	25.74	874	259.51
SS1G_13982	22	6.6	0	0	28	8.56	3	0.88	6	1.84	12	3.56
SS1G_14000	2	0.6	0	0	0	0	0	0	0	0	0	0
SS1G_14009	303	90.89	24	7.08	228	69.73	331	97.46	329	100.81	174	51.67
SS1G_14032	3	0.9	11	3.24	0	0	7	2.06	0	0	7	2.08
SS1G_14041	0	0	0	0	0	0	0	0	0	0	5	1.48
SS1G_14127	1314	394.14	35	10.32	411	125.71	183	53.88	474	145.23	2077	616.71
SS1G_14133	4117	1234.91	519	153.1	1061	324.51	369	108.65	1243	380.86	7712	2289.89
SS1G_14158	14	4.2	12	3.54	33	10.09	8	2.36	14	4.29	26	7.72
SS1G_14160	4	1.2	0	0	6	1.84	0	0	2	0.61	2	0.59
SS1G_14180	9	2.7	0	0	0	0	0	0	0	0	4	1.19
SS1G_14184	5	1.5	0	0	0	0	9	2.65	4	1.23	11	3.27
SS1G_14216	0	0	2	0.59	4	1.22	6	1.77	5	1.53	15	4.45
SS1G_14237	11	3.3	0	0	4	1.22	0	0	2	0.61	10	2.97
SS1G_14244	6	1.8	2	0.59	0	0	0	0	2	0.61	2	0.59
SS1G_14246	11	3.3	2	0.59	2	0.61	4	1.18	4	1.23	0	0
SS1G_14289	26	7.8	43	12.68	41	12.54	35	10.31	35	10.72	227	67.4
SS1G_14293	3	0.9	0	0	0	0	0	0	0	0	0	0
SS1G_14307	171	51.29	64	18.88	145	44.35	128	37.69	143	43.82	346	102.74
SS1G_14320	0	0	0	0	0	0	0	0	0	0	2	0.59
SS1G_14321	0	0	0	0	0	0	0	0	2	0.61	0	0
SS1G_14343	4	1.2	2	0.59	2	0.61	3	0.88	8	2.45	3	0.89
SS1G_14407	11	3.3	16	4.72	27	8.26	0	0	0	0	0	0
SS1G_14408	0	0	0	0	5	1.53	0	0	0	0	0	0
SS1G_14441	37	11.1	3	0.88	13	3.98	81	23.85	180	55.15	16	4.75
SS1G_14449	0	0	0	0	0	0	4	1.18	0	0	0	0
SS1G_14457	2	0.6	3	0.88	0	0	2	0.59	0	0	0	0
SS1G_14460	319	95.69	30	8.85	35	10.7	50	14.72	9	2.76	24	7.13
SS1G_14468	11	3.3	4	1.18	26	7.95	7	2.06	4	1.23	10	2.97
SS1G_14492	15	4.5	11	3.24	68	20.8	43	12.66	215	65.88	64	19
SS1G_14495	6	1.8	11	3.24	0	0	0	0	0	0	4	1.19
SS1G_14497	52	15.6	3	0.88	18	5.51	11	3.24	12	3.68	7	2.08
SS1G_14515	0	0	0	0	4	1.22	0	0	0	0	0	0
