# Supplementary material for: Comparative genomic and transcriptional analyses of the carbohydrate-active enzymes and secretomes of phytopathogenic fungi reveal their significant roles during infection and development
Source: Sci Rep. 2015 Nov 4;5:15565. doi: 10.1038/srep15565 (PMC4632110; doi:10.1038/srep15565)
Supplement: Supplementary Table S3 [file srep15565-s3.xls]

## Sheet: Table S3
Table S3. The identified differentially expressed genes encoding PCW- and FCW-degrading CAZymes and respective related CBMs during different developmental stages of S. sclerotiorum.
Categories	Substrates	Families	Sclerotial development	Myceliogenic germination	Carpogenic germination	Apothecium formation	Infection
PCW-degrading CAZymes	Cellulose	GH6	SS1G_02369(-1.2) SS1G_04945(-1.3)	SS1G_00501(9.5) SS1G_13860(3.3) SS1G_02369(1.2)	SS1G_04945(-3.7)	SS1G_02369(-1.9) SS1G_04945(-3.8)	SS1G_09020(10.8) SS1G_02334(10.5) SS1G_00501(8.5) SS1G_01828(4.1)
		GH7
		GH12
		GH45
	Hemicellulose	GH10	SS1G_08118(9.7) SS1G_01382(8.6) SS1G_07410(4.8) SS1G_04662(3.5) SS1G_13386(2.7) SS1G_01434(2.3) SS1G_07306(2.3) SS1G_05434(2.3) SS1G_00514(1.2) SS1G_07744(1.2) SS1G_08174(1.1) SS1G_13652(-1.1) SS1G_02781(-2.8)	SS1G_05458(8.5) SS1G_01382(5.7) SS1G_07410(4.1) SS1G_04662(2.7) SS1G_12907(2.4) SS1G_13386(2.3) SS1G_01434(2.3) SS1G_05434(2.2) SS1G_07306(1.8) SS1G_13652(-1.6) SS1G_00514(-2.7) SS1G_02781(-3.2)	SS1G_01799(12.2) SS1G_08118(11.5) SS1G_01005(10.7) SS1G_01382(8.8) SS1G_04662(4.4) SS1G_07410(4.1) SS1G_05434(2.3) SS1G_08174(1.7) SS1G_07306(1.5) SS1G_04592(1.3) SS1G_00514(-2.8) SS1G_12907(-3.1) SS1G_13652(-3.6) SS1G_10482(-3.7) SS1G_13386(-9.7)	SS1G_01799(13.3) SS1G_01005(12.1) SS1G_01382(11.1) SS1G_08118(9.3) SS1G_04662(4.7) SS1G_01434(3.5) SS1G_07410(3.5) SS1G_09363(2.3) SS1G_01572(1.8) SS1G_05434(1.7) SS1G_03647(1.3) SS1G_07306(1.1) SS1G_04592(-1.8) SS1G_12907(-1.9) SS1G_10482(-2.0) SS1G_13652(-2.3) SS1G_13386(-3.8) SS1G_09367(-8.6)	SS1G_08118(11.4) SS1G_01005(11.0) SS1G_12191(10.9) SS1G_02760(10.6) SS1G_03386(10.5) SS1G_07749(9.3) SS1G_13386(7.4) SS1G_05434(5.8) SS1G_08104(5.2) SS1G_04662(4.6) SS1G_12907(4.4) SS1G_03647(4.1) SS1G_01382(3.7) SS1G_01434(3.7) SS1G_10842(3.7) SS1G_01953(3.5) SS1G_07306(3.3) SS1G_09363(2.8) SS1G_02708(2.5) SS1G_04592(2.5) SS1G_14289(2.4) SS1G_00509(2.4) SS1G_10482(2.0) SS1G_01572(1.9) SS1G_02610…
		GH11
		GH26
		GH27
		GH31
		GH35
		GH36
		CE1
		CE2
		CE3
		CE5
		CE15
		CE16
	Hemicellulose or pectin side chains	GH43	SS1G_02462(3.9) SS1G_11585(2.9) SS1G_01833(2.5) SS1G_04095(2.3) SS1G_04206(2.1) SS1G_11992(-3.2) SS1G_12048(-8.3)	SS1G_01216(10.1) SS1G_11842(9.6) SS1G_02462(5.2) SS1G_11585(3.3) SS1G_01833(2.6) SS1G_04095(2.3) SS1G_11992(-1.1) SS1G_12048(-5.2)	SS1G_11842(9.9) SS1G_02462(6.9) SS1G_11585(4.5) SS1G_01833(3.8) SS1G_04095(1.8) SS1G_11992(-3.9) SS1G_12048(-8.9)	SS1G_11842(9.3) SS1G_02462(5.1) SS1G_11585(3.4) SS1G_04206(-2.1) SS1G_11992(-5.6) SS1G_12048(-8.2)	SS1G_11842(12.9) SS1G_01216(11.7) SS1G_11922(10.3) SS1G_02462(7.2) SS1G_03602(6.2) SS1G_11585(5.8) SS1G_00929(4.4) SS1G_07515(4.2) SS1G_04095(3.8) SS1G_01833(3.4) SS1G_04206(2.8) SS1G_11992(2.5) SS1G_12048(1.6)
		GH51
		GH53
		GH54
		GH93
		CE12
	Pectin	GH28	SS1G_04541(10.0) SS1G_08634(8.9) SS1G_04207(8.8) SS1G_12057(2.2) SS1G_10165(-1.5) SS1G_00332(-3.2) SS1G_05832(-4.4) SS1G_10167(-6.1)	SS1G_04541(9.3) SS1G_08634(9.1) SS1G_10071(8.5) SS1G_06235(8.5) SS1G_04551(3.8) SS1G_09857(3.2) SS1G_00332(-2.4) SS1G_10167(-5.7) SS1G_05832(-7.2)	SS1G_10071(11.3) SS1G_07039(9.1) SS1G_04541(9.0) SS1G_06235(9.0) SS1G_12057(2.1) SS1G_03093(1.9) SS1G_10165(-3.4) SS1G_02399(-4.2) SS1G_00332(-6.5) SS1G_10167(-12.6) SS1G_05832(-13.1)	SS1G_07039(9.2) SS1G_04541(8.5) SS1G_02399(-2.1) SS1G_00332(-6.4) SS1G_10165(-10.9) SS1G_10167(-11.1) SS1G_05832(-13.1)	SS1G_04207(13.8) SS1G_07039(12.2) SS1G_04541(11.2) SS1G_08634(11.2) SS1G_10071(10.1) SS1G_13501(9.4) SS1G_06235(8.7) SS1G_08229(8.6) SS1G_04551(7.0) SS1G_09857(5.6) SS1G_03093(3.7) SS1G_00332(2.7) SS1G_10165(2.3) SS1G_12057(2.2) SS1G_05832(-3.3) SS1G_10167(-2.5) SS1G_02399(-2.0)
		GH78
		GH95
		GH105
		GH115
		PL1
		CE8
	Lignin	AA1	SS1G_05677(9.9) SS1G_01116(9.5) SS1G_04196(5.8) SS1G_14396(4.9) SS1G_11988(4.9) SS1G_13036(3.6) SS1G_13051(3.4) SS1G_07498(3.3) SS1G_05674(3.0) SS1G_03151(2.5) SS1G_00840(2.4) SS1G_09029(2.1) SS1G_02582(2.1) SS1G_08645(1.3) SS1G_11755(-1.0) SS1G_14018(-2.0) SS1G_12928(-3.4) SS1G_02495(-3.7)	SS1G_05677(9.5) SS1G_11927(9.5) SS1G_13552(9.2) SS1G_14396(5.9) SS1G_12939(4.6) SS1G_13051(4.3) SS1G_03151(4.3) SS1G_11988(3.0) SS1G_05674(2.4) SS1G_08609(1.8) SS1G_05679(1.4) SS1G_03616(1.2) SS1G_09702(-1.2) SS1G_14188(-1.8) SS1G_00840(-2.0) SS1G_12928(-9.9) SS1G_14018(-11.2)	SS1G_01116(10.4) SS1G_13552(9.6) SS1G_01811(8.7) SS1G_14396(5.4) SS1G_13051(5.0) SS1G_08609(1.8) SS1G_03616(1.1) SS1G_09702(1.1) SS1G_00840(1.1) SS1G_12308(-1.0) SS1G_05674(-1.4) SS1G_02495(-1.6) SS1G_05679(-2.4) SS1G_08645(-5.5) SS1G_12928(-9.9) SS1G_14018(-11.2)	SS1G_05198(14.4) SS1G_10949(12.4) SS1G_01116(9.6) SS1G_13051(6.7) SS1G_13036(4.7) SS1G_14396(3.9) SS1G_03151(3.4) SS1G_12939(3.0) SS1G_02582(2.9) SS1G_03616(1.9) SS1G_01984(1.6) SS1G_08609(1.4) SS1G_14018(-1.4) SS1G_09702(-1.5) SS1G_00840(-2.4) SS1G_08645(-5.8) SS1G_12059(-8.8) SS1G_12928(-9.9)	SS1G_03041(10.1) SS1G_13552(9.1) SS1G_01116(8.5) SS1G_14396(5.5) SS1G_03151(5.5) SS1G_00840(4.5) SS1G_02119(4.4) SS1G_07498(3.6) SS1G_04196(3.3) SS1G_11988(3.2) SS1G_08645(2.0) SS1G_03616(1.7) SS1G_02582(1.6) SS1G_08609(1.5) SS1G_13036(1.4) SS1G_11755(-2.3) SS1G_14188(-2.3)
		AA2
		AA3
		AA4
		AA5
		AA6
		AA7
		AA8
		AA9
PCW-degradation related CBMs		CBM1	SS1G_08698(10.9) SS1G_09838(9.8) SS1G_02462(3.9) SS1G_04662(3.5)	SS1G_08698(12.3) SS1G_02462(5.2) SS1G_04662(2.7)	SS1G_08698(13.3) SS1G_09838(13.3) SS1G_02462(6.9) SS1G_04662(4.4)	SS1G_08698(13.1) SS1G_09838(13.1) SS1G_02462(5.1) SS1G_04662(4.7)	SS1G_08698(8.8) SS1G_02462(7.2) SS1G_04662(4.6)
		CBM13
		CBM6
		CBM35
		CBM42
FCW-degrading CAZymes	FCW	GH16	SS1G_13872(11.2) SS1G_05915(10.9) SS1G_02022(10.4) SS1G_01494(9.6) SS1G_05110(9.3) SS1G_11579(8.9) SS1G_09229(8.7) SS1G_00642(8.5) SS1G_10048(6.0) SS1G_12937(4.4) SS1G_14497(4.1) SS1G_01422(3.5) SS1G_14460(3.4) SS1G_04200(3.3) SS1G_04850(3.0) SS1G_10353(2.9) SS1G_02501(2.6) SS1G_01334(2.5) SS1G_08695(2.4) SS1G_12106(2.2) SS1G_04852(2.1) SS1G_02370(1.8) SS1G_01131(1.8) SS1G_03606(1.6) SS1G_01513(1…	SS1G_13872(13.2) SS1G_05454(10.3) SS1G_09118(10.3) SS1G_01229(9.5) SS1G_11579(9.3) SS1G_08282(9.0) SS1G_05110(8.6) SS1G_10353(6.0) SS1G_10048(5.3) SS1G_04850(3.1) SS1G_02682(3.1) SS1G_02501(3.0) SS1G_03606(2.8) SS1G_04852(2.7) SS1G_01422(1.8) SS1G_01513(1.5) SS1G_12106(1.4) SS1G_02370(1.4) SS1G_00471(1.2) SS1G_12930(1.1) SS1G_09216(-1.2) SS1G_05118(-2.1) SS1G_08695(-2.2) SS1G_10867(-3.4) SS1G_042…	SS1G_05454(12.9) SS1G_13872(12.5) SS1G_01229(10.8) SS1G_09229(9.8) SS1G_03420(9.3) SS1G_00642(9.0) SS1G_04898(8.8) SS1G_10048(5.3) SS1G_10353(3.9) SS1G_04850(3.2) SS1G_03606(3.0) SS1G_02128(2.9) SS1G_01422(2.4) SS1G_12106(1.9) SS1G_01513(1.9) SS1G_02501(1.6) SS1G_10038(1.1) SS1G_02370(-1.5) SS1G_05118(-1.7) SS1G_10867(-1.9) SS1G_09216(-2.1) SS1G_04497(-2.7) SS1G_00773(-10.4) SS1G_04200(-11.7) SS1…	SS1G_13872(11.9) SS1G_05454(11.7) SS1G_02022(10.9) SS1G_09229(10.8) SS1G_08282(10.1) SS1G_04898(9.6) SS1G_00642(9.1) SS1G_01229(8.5) SS1G_10353(5.3) SS1G_10048(4.4) SS1G_12937(3.3) SS1G_04852(3.0) SS1G_10038(3.0) SS1G_12106(2.6) SS1G_02128(2.6) SS1G_04850(2.5) SS1G_01513(2.2) SS1G_03606(1.7) SS1G_05118(-1.2) SS1G_11304(-2.5) SS1G_10867(-3.0) SS1G_04497(-3.4) SS1G_04200(-3.8) SS1G_08695(-4.5) SS1G…	SS1G_13872(11.1) SS1G_09229(11.0) SS1G_01229(11.0) SS1G_01494(9.4) SS1G_05454(8.9) SS1G_05110(8.5) SS1G_12937(5.5) SS1G_02501(4.3) SS1G_12106(4.2) SS1G_10048(3.9) SS1G_10353(3.7) SS1G_11700(3.4) SS1G_09858(3.2) SS1G_10038(2.1) SS1G_04852(2.0) SS1G_04200(1.8) SS1G_01513(1.2) SS1G_01131(1.0) SS1G_00773(-10.4) SS1G_08695(-2.1) SS1G_10867(-1.8) SS1G_02370(-1.1)
		GH17
		GH18
		GH20
		GH55
		GH64
		GH71
		GH72
		GH75
		GH76
		GH81
		GH85
		GH92
		CE4
FCW-degradation related CBMs		CBM12	SS1G_01494(9.6) SS1G_00642(8.5) SS1G_02501(2.6)	SS1G_05454(10.3) SS1G_04786(3.1) SS1G_02501(3.0)	SS1G_05454(12.9) SS1G_00642(9.0) SS1G_02128(2.9) SS1G_04786(2.5) SS1G_02501(1.6) SS1G_00773(-10.4)	SS1G_05454(11.7) SS1G_00642(9.1) SS1G_04786(3.1) SS1G_02128(2.6) SS1G_00773(-10.4)	SS1G_01494(9.4) SS1G_05454(8.9) SS1G_02501(4.3) SS1G_04786(2.6) SS1G_00773(-10.4)
		CBM14
		CBM18
		CBM19
		CBM24
		CBM43
		CBM52
PCW- or FCW-degrading CAZymes	PCW or FCW	GH1	SS1G_07146(12.1) SS1G_13255(5.4) SS1G_06037(3.4) SS1G_12837(3.4) SS1G_07847(3.1) SS1G_09365(3.1)	SS1G_07146(13.6) SS1G_13255(6.5) SS1G_05775(5.7) SS1G_06037(4.8) SS1G_09866(4.8) SS1G_00746(3.6) SS1G_08837(2.5) SS1G_12837(2.4) SS1G_09547(-1.8)	SS1G_07146(11.3) SS1G_11763(8.9) SS1G_13824(8.8) SS1G_13255(8.2) SS1G_07847(5.1) SS1G_00746(4.5) SS1G_06037(4.5) SS1G_12837(2.1)	SS1G_07146(12.8) SS1G_05030(8.5) SS1G_06037(7.2) SS1G_13255(6.8) SS1G_12837(2.2) SS1G_11867(1.1) SS1G_08837(-2.4)	SS1G_07146(16.5) SS1G_09366(9.9) SS1G_00746(9.3) SS1G_03387(9.2) SS1G_09129(9.2) SS1G_07162(9.1) SS1G_13255(8.3) SS1G_09866(8.1) SS1G_06037(5.9) SS1G_05368(5.5) SS1G_05775(4.0) SS1G_08837(3.9) SS1G_00458(3.2) SS1G_01021(3.1) SS1G_12622(2.0) SS1G_12837(1.8) SS1G_11867(1.3)
		GH2
		GH3
		GH5
