# Supplementary material for: Comparative genomic and transcriptional analyses of the carbohydrate-active enzymes and secretomes of phytopathogenic fungi reveal their significant roles during infection and development
Source: Sci Rep. 2015 Nov 4;5:15565. doi: 10.1038/srep15565 (PMC4632110; doi:10.1038/srep15565)
Supplement: Supplementary Table S4 [file srep15565-s4.xls]

## Sheet: Table S4a
Table S4a. The identified differentially expressed genes encoding PCW- and FCW-degradation-associated CAZymes and respective related CBMs during the germination and infection of M. larici-populina urediniospores.
Categories	Germlings	24 hpi infected leaves	48 hpi infected leaves	96 hpi infected leaves	168 hpi infected leaves
PCW-degrading CAZymes and related CBMs	Mellp1_71759_estExt_fgenesh1_kg_C_160018 (4.2353) Mellp1_112462_fgenesh2_pg_66_36 (4.1439) Mellp1_58493_fgenesh1_pg_C_scaffold_1000212 (3.7494) Mellp1_86897_EuGene_00010225 (3.6828) Mellp1_93697_EuGene_00600015 (3.4916) Mellp1_93697_EuGene_00600015 (3.4916) Mellp1_36943_e_gw1_25_94_1 (3.3003) Mellp1_96325_EuGene_00090082 (3.2788) Mellp1_95282_EuGene_00070187 (3.1764) Mellp1_102077_fgenesh2_pg_2_5…	Mellp1_112462_fgenesh2_pg_66_36 (6.3205) Mellp1_88682_EuGene_00280098 (5.2167) Mellp1_68515_fgenesh1_pg_C_scaffold_68000048 (5.0626) Mellp1_23953_gw1_1_83_1 (4.9026) Mellp1_35737_e_gw1_16_52_1 (4.5424) Mellp1_53600_fgenesh1_pm_C_scaffold_49000019 (3.6841) Mellp1_58493_fgenesh1_pg_C_scaffold_1000212 (3.5392) Mellp1_95634_EuGene_00860009 (3.4847) Mellp1_62953_fgenesh1_pg_C_scaffold_17000044 (3.4417…	Mellp1_112462_fgenesh2_pg_66_36 (6.3832) Mellp1_58493_fgenesh1_pg_C_scaffold_1000212 (4.8365) Mellp1_96325_EuGene_00090082 (4.197) Mellp1_23953_gw1_1_83_1 (4.1146) Mellp1_46305_estExt_Genewise1Plus_C_10086 (4.0964) Mellp1_84745_EuGene_00110177 (3.9802) Mellp1_53600_fgenesh1_pm_C_scaffold_49000019 (3.4545) Mellp1_62953_fgenesh1_pg_C_scaffold_17000044 (3.4281) Mellp1_25325_gw1_37_43_1 (3.3664) Mell…	Mellp1_35737_e_gw1_16_52_1 (7.1847) Mellp1_112462_fgenesh2_pg_66_36 (6.6249) Mellp1_58493_fgenesh1_pg_C_scaffold_1000212 (6.4244) Mellp1_71759_estExt_fgenesh1_kg_C_160018 (5.9246) Mellp1_23953_gw1_1_83_1 (5.4419) Mellp1_46305_estExt_Genewise1Plus_C_10086 (5.0733) Mellp1_96325_EuGene_00090082 (4.3856) Mellp1_62953_fgenesh1_pg_C_scaffold_17000044 (4.2574) Mellp1_94062_EuGene_00650015 (4.2244) Mellp…	Mellp1_71759_estExt_fgenesh1_kg_C_160018 (6.6505) Mellp1_102077_fgenesh2_pg_2_556 (5.7207) Mellp1_112462_fgenesh2_pg_66_36 (5.49) Mellp1_107307_fgenesh2_pg_22_172 (5.3467) Mellp1_58493_fgenesh1_pg_C_scaffold_1000212 (5.2102) Mellp1_86278_EuGene_00170154 (4.847) Mellp1_23337_gw1_87_6_1 (4.4746) Mellp1_35737_e_gw1_16_52_1 (4.3457) Mellp1_59333_fgenesh1_pg_C_scaffold_2000500 (4.2906) Mellp1_85285_Eu…
FCW-degrading CAZymes and related CBMs	Mellp1_84449_EuGene_00100212 (4.9093) Mellp1_111430_fgenesh2_pg_53_83 (3.7755) Mellp1_89961_EuGene_00340029 (3.0171) Mellp1_104278_fgenesh2_pg_9_33 (2.6199) Mellp1_92210_EuGene_00040015 (1.5617) Mellp1_74070_estExt_fgenesh1_pm_C_30065 (1.5504) Mellp1_86670_EuGene_00190149 (1.1106) Mellp1_38293_e_gw1_38_39_1 (-1.8461) Mellp1_46588_estExt_Genewise1Plus_C_20170 (-3.2149)	Mellp1_26149_gw1_62_21_1 (5.6931) Mellp1_25498_gw1_76_11_1 (3.8001) Mellp1_104278_fgenesh2_pg_9_33 (3.762) Mellp1_106425_fgenesh2_pg_17_232 (3.5635) Mellp1_40488_e_gw1_76_13_1 (2.9905) Mellp1_111430_fgenesh2_pg_53_83 (2.5852) Mellp1_32383_e_gw1_1_275_1 (2.33) Mellp1_36840_e_gw1_24_51_1 (2.3018) Mellp1_112721_fgenesh2_pg_70_3 (2.1911) Mellp1_67667_fgenesh1_pg_C_scaffold_56000043 (1.7538) Mellp1_84…	Mellp1_25498_gw1_76_11_1 (4.7574) Mellp1_40488_e_gw1_76_13_1 (3.9483) Mellp1_26149_gw1_62_21_1 (3.2519) Mellp1_67667_fgenesh1_pg_C_scaffold_56000043 (3.1573) Mellp1_109809_fgenesh2_pg_39_42 (2.7325) Mellp1_104278_fgenesh2_pg_9_33 (2.677) Mellp1_74070_estExt_fgenesh1_pm_C_30065 (2.1637) Mellp1_87085_EuGene_00010413 (2.1044) Mellp1_106425_fgenesh2_pg_17_232 (1.5047) Mellp1_84449_EuGene_00100212 (1.…	Mellp1_40488_e_gw1_76_13_1 (5.6963) Mellp1_25498_gw1_76_11_1 (5.6334) Mellp1_104278_fgenesh2_pg_9_33 (4.3677) Mellp1_109670_fgenesh2_pg_38_54 (3.6296) Mellp1_90537_EuGene_00380059 (3.1232) Mellp1_74070_estExt_fgenesh1_pm_C_30065 (2.6838) Mellp1_87085_EuGene_00010413 (2.32) Mellp1_32187_e_gw1_1_103_1 (2.0615) Mellp1_32187_e_gw1_1_103_1 (2.0615) Mellp1_40106_e_gw1_66_8_1 (1.3362) Mellp1_40106_e_gw1…	Mellp1_92210_EuGene_00040015 (7.9132) Mellp1_91875_EuGene_00460059 (5.6591) Mellp1_84449_EuGene_00100212 (5.5238) Mellp1_87698_EuGene_00220115 (5.1545) Mellp1_90663_EuGene_00390044 (4.5968) Mellp1_32187_e_gw1_1_103_1 (4.1555) Mellp1_32187_e_gw1_1_103_1 (4.1555) Mellp1_25498_gw1_76_11_1 (3.6656) Mellp1_87085_EuGene_00010413 (3.3118) Mellp1_40488_e_gw1_76_13_1 (3.0085) Mellp1_104278_fgenesh2_pg_9_3…

## Sheet: Table S4b
Table S4b. The identified differentially expressed genes encoding PCW- and FCW-degradation-associated CAZymes and respective related CBMs during the germination and infection of P. graminis urediniospores.
Categories	Germlings	Infected barley	Infected wheat
PCW-degrading CAZymes and related CBMs	PGTG_17049(7.7423) PGTG_19224(5.6298) PGTG_16139(5.5142) PGTG_18191(4.7577) PGTG_03891(3.8396) PGTG_13690(2.9927) PGTG_16578(2.6689) PGTG_13847(2.4096) PGTG_17725(1.4505) PGTG_10560(1.1421) PGTG_07192(1.0677) PGTG_17485(-1.0837) PGTG_00550(-1.1177) PGTG_12122(-1.2612) PGTG_13187(-1.4122) PGTG_01259(-1.4493) PGTG_01888(-1.4498) PGTG_16256(-1.458) PGTG_16680(-1.645) PGTG_18059(-1.9171) PGTG_01205(-…	PGTG_17049(7.259) PGTG_08012(6.8493) PGTG_05919(5.5446) PGTG_01215(5.3424) PGTG_04244(5.3263) PGTG_03898(4.8274) PGTG_03898(4.8274) PGTG_03786(4.5499) PGTG_14974(4.2226) PGTG_13178(4.084) PGTG_05910(3.9792) PGTG_04243(3.9579) PGTG_09456(3.898) PGTG_19224(3.8915) PGTG_16139(3.7962) PGTG_14685(3.713) PGTG_17415(3.5619) PGTG_07144(3.4151) PGTG_10923(3.3135) PGTG_01104(2.981) PGTG_13846(2.9507) PGTG_…	PGTG_17049(6.6489) PGTG_08012(5.8004) PGTG_01215(5.5924) PGTG_05919(5.2806) PGTG_04244(5.2161) PGTG_10923(4.3786) PGTG_19224(4.3422) PGTG_16139(4.3155) PGTG_14685(4.0203) PGTG_09456(3.9253) PGTG_14974(3.8074) PGTG_04243(3.583) PGTG_13178(3.4966) PGTG_03786(3.3593) PGTG_05910(3.3328) PGTG_17415(3.2724) PGTG_07144(2.983) PGTG_07656(2.7806) PGTG_12122(2.7745) PGTG_03898(2.7287) PGTG_03898(2.7287) PG…
FCW-degrading CAZymes and related CBMs	PGTG_05703(6.3079) PGTG_15122(4.1306) PGTG_01210(3.739) PGTG_03481(3.4875) PGTG_01699(3.3316) PGTG_03204(3.3248) PGTG_02094(2.1223) PGTG_05714(2.0776) PGTG_03483(1.4025) PGTG_02523(1.0024) PGTG_05268(-1.0701) PGTG_00147(-1.233) PGTG_16989(-1.6186) PGTG_16250(-2.05) PGTG_03566(-2.2343) PGTG_03208(-2.3038) PGTG_02854(-2.6248) PGTG_15672(-3.3924)	PGTG_18437(5.6051) PGTG_09635(5.3853) PGTG_03208(5.115) PGTG_04492(5.0236) PGTG_15122(4.9424) PGTG_10168(4.9229) PGTG_10262(4.7162) PGTG_10262(4.7162) PGTG_05703(4.5487) PGTG_02094(3.6489) PGTG_03478(3.5666) PGTG_09991(3.1987) PGTG_04152(3.1176) PGTG_07864(2.8916) PGTG_11259(2.2757) PGTG_00147(2.1216) PGTG_01210(2) PGTG_15572(1.8084) PGTG_05714(1.6753) PGTG_17123(1.3452) PGTG_14990(1.289) PGTG_07…	PGTG_18437(5.9837) PGTG_15122(5.1952) PGTG_10168(5.0387) PGTG_09635(4.8221) PGTG_04492(4.7767) PGTG_05703(4.7388) PGTG_10262(4.672) PGTG_10262(4.672) PGTG_03208(4.6183) PGTG_02094(3.6674) PGTG_04152(3.0344) PGTG_09991(2.6832) PGTG_07864(2.3106) PGTG_05714(2.1341) PGTG_03478(1.9102) PGTG_01210(1.7812) PGTG_00147(1.7585) PGTG_11259(1.6338) PGTG_17123(1.4225) PGTG_07101(1.1249) PGTG_14990(1.0511) PG…
