# Supplementary material for: Comparative genomic and transcriptional analyses of the carbohydrate-active enzymes and secretomes of phytopathogenic fungi reveal their significant roles during infection and development
Source: Sci Rep. 2015 Nov 4;5:15565. doi: 10.1038/srep15565 (PMC4632110; doi:10.1038/srep15565)
Supplement: Supplementary Table S5 [file srep15565-s5.xls]

## Sheet: Sclerotial development
Table S5. The GO functional enrichment analysis of the secretome during the sclerotial development stage of S. sclerotiorum
GO ID	GO name	GO namespace	Exact p-value	Adjusted p-value
GO:0005975	carbohydrate metabolic process	BP	1.8463e-17	1.994e-15
GO:0016787	hydrolase activity	MF	2.0108e-16	1.0858e-14
GO:0016798	hydrolase activity, acting on glycosyl bonds	MF	5.5594e-09	2.0014e-07
GO:0004553	hydrolase activity, hydrolyzing O-glycosyl compounds	MF	6.184e-08	1.6697e-06
GO:0006508	proteolysis	BP	2.4596e-07	5.3128e-06
GO:0008233	peptidase activity	MF	1.0359e-06	1.8647e-05
GO:0071555	cell wall organization	BP	4.2115e-06	6.4977e-05
GO:0004180	carboxypeptidase activity	MF	8.5905e-06	0.00010692
GO:0004190	aspartic-type endopeptidase activity	MF	8.9103e-06	0.00010692
GO:0030246	carbohydrate binding	MF	2.9741e-05	0.0003212
GO:0016052	carbohydrate catabolic process	BP	3.8726e-05	0.00038022
GO:0004252	serine-type endopeptidase activity	MF	7.668e-05	0.00069012
GO:0008496	mannan endo-1,6-alpha-mannosidase activity	MF	0.00013334	0.0011078
GO:0005618	cell wall	CC	0.00036297	0.0026485
GO:0006308	DNA catabolic process	BP	0.00036785	0.0026485
GO:0008152	metabolic process	BP	0.00061393	0.004144
GO:0004181	metallocarboxypeptidase activity	MF	0.0010896	0.0065378
GO:0009277	fungal-type cell wall	CC	0.0010896	0.0065378
GO:0008236	serine-type peptidase activity	MF	0.0012058	0.0068542
GO:0003824	catalytic activity	MF	0.0016332	0.0088195
GO:2001070	starch binding	MF	0.0021518	0.011067
GO:0005576	extracellular region	CC	0.0023482	0.011528
GO:0016788	hydrolase activity, acting on ester bonds	MF	0.0030911	0.014515
GO:0008812	choline dehydrogenase activity	MF	0.0032439	0.014597
GO:0004650	polygalacturonase activity	MF	0.0038842	0.01678
GO:0005507	copper ion binding	MF	0.0045964	0.019093
GO:0016614	oxidoreductase activity, acting on CH-OH group of donors	MF	0.005297	0.020761
GO:0006066	alcohol metabolic process	BP	0.0053825	0.020761
GO:0000272	polysaccharide catabolic process	BP	0.010486	0.039052
GO:0005773	vacuole	CC	0.012122	0.040806
GO:0004185	serine-type carboxypeptidase activity	MF	0.012122	0.040806
GO:0030245	cellulose catabolic process	BP	0.012122	0.040806
GO:0003993	acid phosphatase activity	MF	0.018061	0.040806
GO:0004519	endonuclease activity	MF	0.018061	0.040806
GO:0006629	lipid metabolic process	BP	0.018505	0.040806
GO:0098734	macromolecule depalmitoylation	BP	0.01927	0.040806
GO:0042973	glucan endo-1,3-beta-D-glucosidase activity	MF	0.01927	0.040806
GO:0046938	phytochelatin biosynthetic process	BP	0.01927	0.040806
GO:0015105	arsenite transmembrane transporter activity	MF	0.01927	0.040806
GO:0016985	mannan endo-1,4-beta-mannosidase activity	MF	0.01927	0.040806
GO:0016598	protein arginylation	BP	0.01927	0.040806
GO:0031221	arabinan metabolic process	BP	0.01927	0.040806
GO:0015700	arsenite transport	BP	0.01927	0.040806
GO:0042124	1,3-beta-glucanosyltransferase activity	MF	0.01927	0.040806
GO:0009166	nucleotide catabolic process	BP	0.01927	0.040806
GO:0008474	palmitoyl-(protein) hydrolase activity	MF	0.01927	0.040806
GO:0004767	sphingomyelin phosphodiesterase activity	MF	0.01927	0.040806
GO:0006080	substituted mannan metabolic process	BP	0.01927	0.040806
GO:0006685	sphingomyelin catabolic process	BP	0.01927	0.040806
GO:0004057	arginyltransferase activity	MF	0.01927	0.040806
GO:0004563	beta-N-acetylhexosaminidase activity	MF	0.01927	0.040806

## Sheet: Myceliogenic germination
Table S5. The GO functional enrichment analysis of the secretome during the myceliogenic germination stage of S. sclerotiorum
GO ID	GO name	GO namespace	Exact p-value	Adjusted p-value
GO:0005975	carbohydrate metabolic process	BP	3.1599e-19	3.4443e-17
GO:0004553	hydrolase activity, hydrolyzing O-glycosyl compounds	MF	6.3469e-14	3.4591e-12
GO:0016787	hydrolase activity	MF	1.2348e-12	4.4865e-11
GO:0016798	hydrolase activity, acting on glycosyl bonds	MF	1.0457e-09	2.8496e-08
GO:0005576	extracellular region	CC	1.2424e-06	2.7085e-05
GO:0000272	polysaccharide catabolic process	BP	4.0569e-05	0.00073701
GO:0006508	proteolysis	BP	8.5024e-05	0.0012237
GO:0008496	mannan endo-1,6-alpha-mannosidase activity	MF	8.9812e-05	0.0012237
GO:0004190	aspartic-type endopeptidase activity	MF	0.0001186	0.0014363
GO:0008810	cellulase activity	MF	0.00015525	0.0016922
GO:0005618	cell wall	CC	0.00024536	0.0024313
GO:0016052	carbohydrate catabolic process	BP	0.00069679	0.0063292
GO:0009277	fungal-type cell wall	CC	0.00083673	0.0065146
GO:0004181	metallocarboxypeptidase activity	MF	0.00083673	0.0065146
GO:0008152	metabolic process	BP	0.0011092	0.0080603
GO:0071555	cell wall organization	BP	0.0014817	0.010022
GO:0016813	hydrolase activity, acting on carbon-nitrogen (but not peptide) bonds, in linear amidines	MF	0.0016551	0.010022
GO:0050525	cutinase activity	MF	0.0016551	0.010022
GO:0030248	cellulose binding	MF	0.003163	0.018146
GO:0004252	serine-type endopeptidase activity	MF	0.0072927	0.038359
GO:0004180	carboxypeptidase activity	MF	0.0073903	0.038359
GO:0030245	cellulose catabolic process	BP	0.009398	0.046563

## Sheet: Carpogenic germination
Table S5. The GO functional enrichment analysis of the secretome during the carpogenic germination stage of S. sclerotiorum
GO ID	GO name	GO namespace	Exact p-value	Adjusted p-value
GO:0005975	carbohydrate metabolic process	BP	5.6338e-15	6.0845e-13
GO:0016787	hydrolase activity	MF	7.2124e-10	3.8947e-08
GO:0016798	hydrolase activity, acting on glycosyl bonds	MF	4.2731e-09	1.5383e-07
GO:0004553	hydrolase activity, hydrolyzing O-glycosyl compounds	MF	3.0523e-08	8.2412e-07
GO:0006508	proteolysis	BP	0.00021709	0.0046892
GO:0004252	serine-type endopeptidase activity	MF	0.00044145	0.0079462
GO:0004181	metallocarboxypeptidase activity	MF	0.0006975	0.0084397
GO:0009277	fungal-type cell wall	CC	0.0006975	0.0084397
GO:0008061	chitin binding	MF	0.00070331	0.0084397
GO:0071555	cell wall organization	BP	0.001138	0.012175
GO:0006629	lipid metabolic process	BP	0.00124	0.012175
GO:0016813	hydrolase activity, acting on carbon-nitrogen (but not peptide) bonds, in linear amidines	MF	0.001381	0.012429
GO:0004650	polygalacturonase activity	MF	0.0020561	0.017081
GO:0008152	metabolic process	BP	0.0051517	0.038182
GO:0000272	polysaccharide catabolic process	BP	0.0056624	0.038182
GO:0004180	carboxypeptidase activity	MF	0.0061909	0.038182
GO:0005618	cell wall	CC	0.0061909	0.038182
GO:0008236	serine-type peptidase activity	MF	0.0063637	0.038182
GO:0030245	cellulose catabolic process	BP	0.0078804	0.044794

## Sheet: Apothecium formation
Table S5. The GO functional enrichment analysis of the secretome during the apothecium formation stage of S. sclerotiorum
GO ID	GO name	GO namespace	Exact p-value	Adjusted p-value
GO:0005975	carbohydrate metabolic process	BP	3.4283e-13	3.7711e-11
GO:0016787	hydrolase activity	MF	1.0947e-11	6.021e-10
GO:0016798	hydrolase activity, acting on glycosyl bonds	MF	3.2128e-09	1.178e-07
GO:0004553	hydrolase activity, hydrolyzing O-glycosyl compounds	MF	2.2596e-08	6.2138e-07
GO:0004252	serine-type endopeptidase activity	MF	2.3178e-05	0.00050993
GO:0006508	proteolysis	BP	3.1189e-05	0.0005718
GO:0008233	peptidase activity	MF	9.8768e-05	0.0015521
GO:0030246	carbohydrate binding	MF	0.00019215	0.002642
GO:0008152	metabolic process	BP	0.00029494	0.0036049
GO:0008061	chitin binding	MF	0.00065531	0.0066465
GO:0009277	fungal-type cell wall	CC	0.00066465	0.0066465
GO:0004565	beta-galactosidase activity	MF	0.0013163	0.012066
GO:0004190	aspartic-type endopeptidase activity	MF	0.0015971	0.013514
GO:0045454	cell redox homeostasis	BP	0.002675	0.021018
GO:0000272	polysaccharide catabolic process	BP	0.0052933	0.038503
GO:0004180	carboxypeptidase activity	MF	0.0059066	0.038503
GO:0008236	serine-type peptidase activity	MF	0.0059505	0.038503
GO:0005773	vacuole	CC	0.0075203	0.043538
GO:0030245	cellulose catabolic process	BP	0.0075203	0.043538
GO:0003824	catalytic activity	MF	0.0088123	0.048468

## Sheet: Infection
Table S5. The GO functional enrichment analysis of the secretome during the infection stage of S. sclerotiorum
GO ID	GO name	GO namespace	Exact p-value	Adjusted p-value
GO:0016787	hydrolase activity	MF	5.201e-44	6.1372e-42
GO:0005975	carbohydrate metabolic process	BP	4.7822e-36	2.8215e-34
GO:0016798	hydrolase activity, acting on glycosyl bonds	MF	4.0073e-34	1.5762e-32
GO:0004553	hydrolase activity, hydrolyzing O-glycosyl compounds	MF	6.0069e-28	1.772e-26
GO:0005576	extracellular region	CC	1.7955e-17	4.2375e-16
GO:0000272	polysaccharide catabolic process	BP	2.3051e-12	4.5334e-11
GO:0008152	metabolic process	BP	3.0506e-11	5.1424e-10
GO:0006508	proteolysis	BP	5.5361e-11	8.1658e-10
GO:0030245	cellulose catabolic process	BP	1.4952e-08	1.771e-07
GO:0008233	peptidase activity	MF	1.5009e-08	1.771e-07
GO:0004650	polygalacturonase activity	MF	6.9945e-08	7.5032e-07
GO:0030248	cellulose binding	MF	1.1214e-07	1.1027e-06
GO:0071555	cell wall organization	BP	4.8325e-07	4.3864e-06
GO:0004252	serine-type endopeptidase activity	MF	1.079e-06	9.0942e-06
GO:0016788	hydrolase activity, acting on ester bonds	MF	8.9136e-06	7.012e-05
GO:0032266	phosphatidylinositol-3-phosphate binding	MF	1.122e-05	7.7882e-05
GO:0000910	cytokinesis	BP	1.122e-05	7.7882e-05
GO:0000724	double-strand break repair via homologous recombination	BP	2.2016e-05	0.0001299
GO:0005618	cell wall	CC	2.2016e-05	0.0001299
GO:0004180	carboxypeptidase activity	MF	2.2016e-05	0.0001299
GO:0004190	aspartic-type endopeptidase activity	MF	2.8275e-05	0.00015888
GO:0006629	lipid metabolic process	BP	3.5865e-05	0.00019237
GO:0004565	beta-galactosidase activity	MF	5.5873e-05	0.00027471
GO:0031176	endo-1,4-beta-xylanase activity	MF	5.5873e-05	0.00027471
GO:0042545	cell wall modification	BP	0.00013718	0.00059954
GO:0045330	aspartyl esterase activity	MF	0.00013718	0.00059954
GO:0030599	pectinesterase activity	MF	0.00013718	0.00059954
GO:0008236	serine-type peptidase activity	MF	0.00028815	0.0012143
GO:0006308	DNA catabolic process	BP	0.00059139	0.0024063
GO:0030246	carbohydrate binding	MF	0.001213	0.0047711
GO:0046556	alpha-L-arabinofuranosidase activity	MF	0.0017457	0.0062423
GO:0046373	L-arabinose metabolic process	BP	0.0017457	0.0062423
GO:0004181	metallocarboxypeptidase activity	MF	0.0017457	0.0062423
GO:0050525	cutinase activity	MF	0.0034356	0.011923
GO:0008810	cellulase activity	MF	0.011459	0.038632
GO:0016614	oxidoreductase activity, acting on CH-OH group of donors	MF	0.014017	0.045945
