# Supplementary material for: Comparative genomic and transcriptional analyses of the carbohydrate-active enzymes and secretomes of phytopathogenic fungi reveal their significant roles during infection and development
Source: Sci Rep. 2015 Nov 4;5:15565. doi: 10.1038/srep15565 (PMC4632110; doi:10.1038/srep15565)
Supplement: Supplementary Table S6 [file srep15565-s6.xls]

## Sheet: Table S1
Table S6. Primers used in this study
Gene/DNA fragment	Primer name	Forward primer (5’-3’)	Reverse primer (5’-3’)	Original vector	Use
SS1G_02068	QPCR-02068 F/R	CCACTAGAGCCAAGACAATC	GAGACATTGAGCGACTACAG	-	QRT-PCR analysis for the validation of DGE data
SS1G_10796	QPCR-10796 F/R	CGCTCGCATCACCATCTACT	TAGGAGTCAACGCCAACCATT	-	QRT-PCR analysis for the validation of DGE data
SS1G_12106	QPCR-12106 F/R	CGAGACACCGAGCCTGATAT	ATACGACCATGACTTCCATCTTCT	-	QRT-PCR analysis for the validation of DGE data
SS1G_10353	QPCR-10353 F/R	ACTCTGGTGGTCTCGTCTATG	GATGGGTTGGTGGTTCCTTC	-	QRT-PCR analysis for the validation of DGE data
SS1G_13872	QPCR-13872 F/R	GCAATATGGATAGTTTCTTCAAGGA	GCTAATGACGCACAGTTACC	-	QRT-PCR analysis for the validation of DGE data
SS1G_10038	QPCR-10038 F/R	GATGCCTCAGTCGCTCAGAT	TTCTCCGCCAACAACCAAGT	-	QRT-PCR analysis for the validation of DGE data
SS1G_14127	QPCR-14127 F/R	CTACCTCAATCCCATCGTATT	TACTGCGACAATGGAATCA	-	QRT-PCR analysis for the validation of DGE data
SS1G_04852	QPCR-04852 F/R	CGGTATCGTTGGTAGCACTT	CAGAGACAGCAGAAGAAGAGAT	-	QRT-PCR analysis for the validation of DGE data
SS1G_13234	QPCR-13234 F/R	CGAGTCCACATACAGTTACACAT	TACCAGCAATAGCGAGAATAAGTC	-	QRT-PCR analysis for the validation of DGE data
SS1G_10711	QPCR-10711 F/R	ATGCCATACGACGACAATCC	GCTTCTTCCAATCTTGACAATACG	-	QRT-PCR analysis for the validation of DGE data
SS1G_10240	QPCR-10240 F/R	TGCTGATAACTTGGATGATTATGGT	CGTGGCGGTGATAGTGTATT	-	QRT-PCR analysis for the validation of DGE data
SS1G_08218	QPCR-08218 F/R	GCTACTCCTATCATCACCACCAA	CACCAGCCGCAGTATCAATAAC	-	QRT-PCR analysis for the validation of DGE data
β-tubulin	Tub F/R	TTGGATTTGCTCCTTTGACCAG	AGCGGCCATCATGTTCTTAGG	-	QRT-PCR analysis for the validation of DGE data
hph	Hyg F/R	GGATGCCTCCGCTCGAAGTA	TTGCAAGACCTGCCTGAAACCG	-	Amplifying partial coding region of hygromycin B phosphotransferase gene for transformants confirmation
SsCVNH	RNAi-SsCVNH F/R	CC ATCGAT GGATCC TCTTCAGTTCCGTGCTTCTCATTTCCATCGTA	CCC AAGCTT CTGCAG CGCAGCAGAGATTTGGCATTTGGAGTGT	pCIT+pCH/pCXDPH	Amplifying partial coding region of SsCVNH for RNAi
SsCVNH	QPCR-SsCVNH F/R	CTTCAGTTCCGTGCTTCTCATT	GCGAGGCATGTATTCAAATTCAAG	-	Amplifying partial coding region of SsCVNH for qRT-PCR analysis
Promoter of EF 1-alpha	PEF-1a F/R	CCG CTCGAG GACAATTGCATGTAAAACAAT	C GAGCTC TTTGAAGGTTGTGTTTGGTTATTTG	pCH	Amplifying coding region of promoter PEF-1α for subcellular localization analysis using IF
SsCVNH	FLAG-SsCVNH F/R	C GAGCTC ATG TCGAAATTCTTCAGTTC	TCC CCCGGG TTA TTTGTCGTCGTCGTCTTTGTAGTC ACCGTTGCTAGGAAGAGTA	pCH	Amplifying coding region of SsCVNH for subcellular localization analysis using IF
